# Supplementary material for: The impacts of bronze age in the gene pool of Chinese: Insights from phylogeographics of Y-chromosomal haplogroup N1a2a-F1101
Source: Front Genet. 2023 Mar 10;14:1139722. doi: 10.3389/fgene.2023.1139722 (PMC10036388; doi:10.3389/fgene.2023.1139722)
Supplement: Supplementary file 1 [file Table2.XLSX]

## Sheet: Sheet1
chr	Position_hg19	Position_hg38	SNP Name	ancestral	alternative	HG_short	HG_long_new
chrY	14465281	12344554	Y24201	C	T	N-F1101	N2a2b1a1
chrY	23790141	21628255	Z19799	G	C	N-F1101	N2a2b1a1
chrY	17986569	15874689	F2666	A	G	N-F1101	N2a2b1a1
chrY	23098371	20936485	CTS11409	G	A	N-F1101	N2a2b1a1
chrY	7035683	7167642	Z19783	C	T	N-F1101	N2a2b1a1
chrY	23206996	21045110	CTS11665	G	A	N-F1101	N2a2b1a1
chrY	17862085	15750205	F2616/Z19793	A	G	N-F1101	N2a2b1a1
chrY	18415877	16303997	F2759	A	G	N-F1101	N2a2b1a1
chrY	19203637	17091757	F2980	T	C	N-F1101	N2a2b1a1
chrY	2887271	3019230	Y37941	C	T	N-F1101	N2a2b1a1
chrY	7301457	7433416	Z19784	G	C	N-F1101	N2a2b1a1
chrY	17583591	15471711	F4242	G	A	N-F1101	N2a2b1a1
chrY	21077443	18915557	Y155280	A	G	N-F1101	N2a2b1a1
chrY	21337088	19175202	Z19794	A	G	N-F1101	N2a2b1a1
chrY	8710683	8842642	F1389	C	T	N-F1101	N2a2b1a1
chrY	8110404	8242363	F1101	C	T	N-F1101	N2a2b1a1
chrY	19152306	17040426	CTS9931	C	A	N-F1101	N2a2b1a1
chrY	17261067	15149187	Y24237	A	T	N-F1101	N2a2b1a1
chrY	16607082	14495202	F2217	C	T	N-F1101	N2a2b1a1
chrY	16973846	14861966	Y155279	A	G	N-F1101	N2a2b1a1
chrY	2887272	3019231	Y37942	A	G	N-F1101	N2a2b1a1
chrY	2856845	2988804	Y150747	G	A	N-F1101	N2a2b1a1
chrY	21601515	19439629	Y155278	C	A	N-F1101	N2a2b1a1
chrY	18580081	16468201	Y125903	C	T	N-F1101	N2a2b1a1
chrY	6678418	6810377	F801	A	G	N-F1101	N2a2b1a1
chrY	7704320	7836279	Z19785	C	T	N-F1101	N2a2b1a1
chrY	13848217	11727511	Y3055	T	C	N-F1101	N2a2b1a1
chrY	27338195	25192048	MF173037	A	G	N-F1101	N2a2b1a1
chrY	22107394	19945508	Y24211	A	G	N-F1154	N2a2b1a1a
chrY	14338270	12217565	F1773	C	T	N-F1154	N2a2b1a1a
chrY	22679923	20518037	F4317	T	G	N-F1154	N2a2b1a1a
chrY	8381313	8513272	F1154	T	C	N-F1154	N2a2b1a1a
chrY	21897443	19735557	F3275	A	G	N-F1154	N2a2b1a1a
chrY	14280477	12159771	Y23737	T	G	N-F1154	N2a2b1a1a
chrY	21224659	19062773	F3158	G	C	N-F1154	N2a2b1a1a
chrY	23622332	21460446	F3499	A	T	N-F1154	N2a2b1a1a
chrY	21225453	19063567	Y24249	A	T	N-F1154	N2a2b1a1a
chrY	21225452	19063566	Y24248	G	T	N-F1154	N2a2b1a1a
chrY	13829890	11709184	Z19787	G	A	N-F1154	N2a2b1a1a
chrY	15338274	13226392	Y24203	C	T	N-F1154	N2a2b1a1a
chrY	19345420	17233540	Y24247	G	A	N-F1154	N2a2b1a1a
chrY	19345419	17233539	Y24246	A	C	N-F1154	N2a2b1a1a
chrY	23234026	21072140	CTS11713	G	A	N-F1154	N2a2b1a1a
chrY	19345416	17233536	Y24245	T	A	N-F1154	N2a2b1a1a
chrY	19566717	17454837	F3086	T	A	N-F1154	N2a2b1a1a
chrY	10007153	10169544	ACT1170	C	G	N-F1154	N2a2b1a1a
chrY	28560067	26413920	Y23745	G	A	N-F1154	N2a2b1a1a
chrY	18844031	16732151	Y24208	A	G	N-F1154	N2a2b1a1a
chrY	16399991	14288111	Y23740	A	G	N-F1154	N2a2b1a1a
chrY	23088053	20926167	CTS11380	C	T	N-F1154	N2a2b1a1a
chrY	15898442	13786562	F2027	A	G	N-F1154	N2a2b1a1a
chrY	15911612	13799732	Z19791	T	C	N-F1154	N2a2b1a1a
chrY	22177338	20015452	Y24212	C	A	N-F1154	N2a2b1a1a
chrY	18716946	16605066	Y24207	G	T	N-F1154	N2a2b1a1a
chrY	15075107	12963197	Z19790	A	C	N-F1154	N2a2b1a1a
chrY	4113749	4245708	F754	G	A	N-F1154	N2a2b1a1a
chrY	15999703	13887823	Y24205	C	T	N-F1154	N2a2b1a1a
chrY	15844408	13732528	Y24204	C	T	N-F1154	N2a2b1a1a
chrY	2888673	3020632	Y24189	A	G	N-F1154	N2a2b1a1a
chrY	16515900	14404020	Y24236	T	A	N-F1154	N2a2b1a1a
chrY	3960107	4092066	FT7256	C	T	N-F1154	N2a2b1a1a
chrY	6429037	6560996	Y60695	G	A	N-MF55705	N2a2b1a1a1
chrY	14048321	11927615	Y65840	G	T	N-MF55705	N2a2b1a1a1
chrY	14073788	11953082	Y4986	T	A	N-MF55705	N2a2b1a1a1
chrY	15831997	13720117	MF55705	C	A	N-MF55705	N2a2b1a1a1
chrY	16190514	14078634	Y69423	T	C	N-MF55705	N2a2b1a1a1
chrY	21758870	19596984	Y77070	A	G	N-MF55705	N2a2b1a1a1
chrY	6775413	6907372	Y60945	C	G	N-Y60945	N2a2b1a1a1a
chrY	18868481	16756601	CTS9387	A	T	N-Y60945	N2a2b1a1a1a
chrY	19282306	17170426	Y75032	G	T	N-Y60945	N2a2b1a1a1a
chrY	8253189	8385148	MF128659	C	T	N-Y63467	N2a2b1a1a1a1
chrY	8294742	8426701	Y63467	A	C	N-Y63467	N2a2b1a1a1a1
chrY	21167613	19005727	Y75914	G	A	N-Y63467	N2a2b1a1a1a1
chrY	23463743	21301857	Y79914	A	G	N-Y63467	N2a2b1a1a1a1
chrY	23611924	21450038	Y80179	C	T	N-Y63467	N2a2b1a1a1a1
chrY	6708196	6840155	MF36381	G	A	N-MF36381	N2a2b1a1a1a1a
chrY	7504731	7636690	MF125278	T	A	N-MF36381	N2a2b1a1a1a1a
chrY	18545979	16434099	MF147039	G	A	N-MF36381	N2a2b1a1a1a1a
chrY	8338349	8470308	MF61330	A	G	N-MF61330	N2a2b1a1a1a1a1
chrY	8865089	8997048	MF62879	T	C	N-MF61330	N2a2b1a1a1a1a1
chrY	9165094	9327485	MF131906	G	A	N-MF61330	N2a2b1a1a1a1a1
chrY	9899304	10061695	MF133803	G	C	N-MF61330	N2a2b1a1a1a1a1
chrY	16340010	14228130	MF70233	T	C	N-MF61330	N2a2b1a1a1a1a1
chrY	19528740	17416860	MF78246	G	A	N-MF61330	N2a2b1a1a1a1a1
chrY	22920644	20758758	MF82533	A	G	N-MF61330	N2a2b1a1a1a1a1
chrY	7877118	8009077	MF38305	T	C	N-MF38305	N2a2b1a1a1a1a2
chrY	18084396	15972516	Y3891	C	T	N-MF38305	N2a2b1a1a1a1a2
chrY	21692992	19531106	MF51752	C	A	N-MF38305	N2a2b1a1a1a1a2
chrY	8435659	8567618	Y63751	T	A	N-Y63751	N2a2b1a1a1a1b
chrY	7891150	8023109	Y62772	T	A	N-Y62772	N2a2b1a1a1a1b1
chrY	20826515	18664629	Y75656	A	G	N-Y62772	N2a2b1a1a1a1b1
chrY	23045180	20883294	Y79117	C	A	N-Y62772	N2a2b1a1a1a1b1
chrY	8346373	8478332	Y86552	T	A	N-MF39472	N2a2b1a1a1a2
chrY	8447156	8579115	MF39472	C	A	N-MF39472	N2a2b1a1a1a2
chrY	8910129	9042088	MF131303	T	C	N-MF39472	N2a2b1a1a1a2
chrY	14227478	12106772	MF41606	T	C	N-MF39472	N2a2b1a1a1a2
chrY	16199472	14087592	MF44695	T	A	N-MF39472	N2a2b1a1a1a2
chrY	16199474	14087594	MF44696	C	G	N-MF39472	N2a2b1a1a1a2
chrY	18965671	16853791	MF49375	G	T	N-MF39472	N2a2b1a1a1a2
chrY	23445728	21283842	BY145337	G	A	N-MF39472	N2a2b1a1a1a2
chrY	6627836	6759795	MF36267	C	T	N-MF36267	N2a2b1a1a1a2a
chrY	6895475	7027434	MF36692	A	G	N-MF36267	N2a2b1a1a1a2a
chrY	7645015	7776974	MF37828	G	C	N-MF36267	N2a2b1a1a1a2a
chrY	18741471	16629591	MF48938	T	C	N-MF36267	N2a2b1a1a1a2a
chrY	21038415	18876529	MF150613	T	C	N-MF36267	N2a2b1a1a1a2a
chrY	22912857	20750971	MF53303	T	C	N-MF36267	N2a2b1a1a1a2a
chrY	23415460	21253574	MF54055	C	A	N-MF36267	N2a2b1a1a1a2a
chrY	14186964	12066258	MF64640	A	G	N-MF64640	N2a2b1a1a1a2a2
chrY	8356179	8488138	MF39252	A	G	N-MF39252	N2a2b1a1a1b
chrY	8644249	8776208	MF39962	G	C	N-MF39252	N2a2b1a1a1b
chrY	17984823	15872943	CTS8410	A	G	N-CTS8410	N2a2b1a1a2
chrY	15241425	13129511	CTS3882/F1917	A	T	N-CTS2959	N2a2b1a1a2a
chrY	17781693	15669813	Y23741	T	A	N-CTS2959	N2a2b1a1a2a
chrY	23432136	21270250	CTS12029	C	T	N-CTS2959	N2a2b1a1a2a
chrY	14590260	12478460	CTS2959	T	A	N-CTS2959	N2a2b1a1a2a
chrY	13921373	11800667	Z19788	G	A	N-CTS2959	N2a2b1a1a2a
chrY	4354762	4486721	Y95	C	G	N-CTS2959	N2a2b1a1a2a
chrY	17141086	15029206	Y41867	G	A	N-Y41867	N2a2b1a1a2a2
chrY	8532633	8664592	MF39696	C	A	N-MF39696	N2a2b1a1a2a2a
chrY	14025355	11904649	MF55662	C	A	N-MF39696	N2a2b1a1a2a2a
chrY	6805866	6937825	MF36538	A	G	N-MF36538	N2a2b1a1a2a2a1
chrY	9484811	9647202	MF132696	G	C	N-MF36538	N2a2b1a1a2a2a1
chrY	15371098	13259218	MF43605	C	G	N-MF36538	N2a2b1a1a2a2a1
chrY	15633926	13522046	MF44017	G	A	N-MF36538	N2a2b1a1a2a2a1
chrY	17843251	15731371	MF47837	C	A	N-MF36538	N2a2b1a1a2a2a1
chrY	21638573	19476687	MF51666	C	T	N-MF36538	N2a2b1a1a2a2a1
chrY	23032085	20870199	MF53495	A	G	N-MF36538	N2a2b1a1a2a2a1
chrY	22023346	19861460	MF81034	G	A	N-MF81034	N2a2b1a1a2a2a2
chrY	7195967	7327926	MF58405	C	T	N-MF58405	N2a2b1a1a2a2a2a
chrY	8147024	8278983	MF60748	G	T	N-MF58405	N2a2b1a1a2a2a2a
chrY	8481797	8613756	MF61757	C	G	N-MF58405	N2a2b1a1a2a2a2a
chrY	15475577	13363697	MF68259	C	G	N-MF58405	N2a2b1a1a2a2a2a
chrY	15940232	13828352	MF69523	C	T	N-MF58405	N2a2b1a1a2a2a2a
chrY	17039954	14928074	MF72092	C	T	N-MF58405	N2a2b1a1a2a2a2a
chrY	18993202	16881322	MF148467	T	C	N-MF58405	N2a2b1a1a2a2a2a
chrY	21557526	19395640	MF79811	C	A	N-MF58405	N2a2b1a1a2a2a2a
chrY	23898766	21736880	MF158014	G	T	N-MF58405	N2a2b1a1a2a2a2a
chrY	28758221	26612074	MF85299	T	G	N-MF58405	N2a2b1a1a2a2a2a
chrY	7161034	7292993	MF37101	C	T	N-MF37101	N2a2b1a1a2a2a2b
chrY	7172379	7304338	MF37126	C	T	N-MF37101	N2a2b1a1a2a2a2b
chrY	7644631	7776590	MF37827	G	C	N-MF37101	N2a2b1a1a2a2a2b
chrY	16205894	14094014	MF44709	A	G	N-MF37101	N2a2b1a1a2a2a2b
chrY	16239290	14127410	MF44774	T	C	N-MF37101	N2a2b1a1a2a2a2b
chrY	17167465	15055585	FGC21363	A	G	N-MF37101	N2a2b1a1a2a2a2b
chrY	17840585	15728705	FGC28587	C	T	N-MF37101	N2a2b1a1a2a2a2b
chrY	18695548	16583668	MF48856	T	C	N-MF37101	N2a2b1a1a2a2a2b
chrY	21217203	19055317	MF50884	C	T	N-MF37101	N2a2b1a1a2a2a2b
chrY	23263105	21101219	MF53811	C	T	N-MF37101	N2a2b1a1a2a2a2b
chrY	23761678	21599792	MF54586	C	T	N-MF37101	N2a2b1a1a2a2a2b
chrY	16800234	14688354	MF45854	G	A	N-MF37101	N2a2b1a1a2a2a2b
chrY	9133777	9296168	MF40679	T	C	N-MF40679	N2a2b1a1a2a2a2b1
chrY	5937248	6069207	MF193278	A	C	N-MF217200	N2a2b1a1a2a2b
chrY	9138349	9300740	MF217200	T	C	N-MF217200	N2a2b1a1a2a2b
chrY	17512730	15400850	MF217216	A	C	N-MF217200	N2a2b1a1a2a2b
chrY	18714795	16602915	MF217218	T	C	N-MF217200	N2a2b1a1a2a2b
chrY	2654179	2786138	MF217194	A	G	N-MF217194	N2a2b1a1a2a2b1
chrY	3087796	3219755	FT233440	C	T	N-MF217194	N2a2b1a1a2a2b1
chrY	5757302	5889261	MF217197	C	A	N-MF217194	N2a2b1a1a2a2b1
chrY	5826371	5958330	MF217198	G	A	N-MF217194	N2a2b1a1a2a2b1
chrY	6384669	6516628	MF217199	G	T	N-MF217194	N2a2b1a1a2a2b1
chrY	7579789	7711748	FT209131	C	T	N-MF217194	N2a2b1a1a2a2b1
chrY	13505881	11350205	MF217201	A	G	N-MF217194	N2a2b1a1a2a2b1
chrY	13648640	11492964	BY86976	G	A	N-MF217194	N2a2b1a1a2a2b1
chrY	13805963	11685257	MF217203	A	T	N-MF217194	N2a2b1a1a2a2b1
chrY	15097356	12985444	MF217204	T	C	N-MF217194	N2a2b1a1a2a2b1
chrY	15138999	13027086	MF217205	C	T	N-MF217194	N2a2b1a1a2a2b1
chrY	15464454	13352574	MF217206	C	G	N-MF217194	N2a2b1a1a2a2b1
chrY	15533886	13422006	MF217207	C	T	N-MF217194	N2a2b1a1a2a2b1
chrY	15951966	13840086	MF217209	C	T	N-MF217194	N2a2b1a1a2a2b1
chrY	16260321	14148441	MF217211	C	G	N-MF217194	N2a2b1a1a2a2b1
chrY	16755554	14643674	MF217213	C	T	N-MF217194	N2a2b1a1a2a2b1
chrY	17122700	15010820	MF217214	G	A	N-MF217194	N2a2b1a1a2a2b1
chrY	17150642	15038762	MF217215	C	G	N-MF217194	N2a2b1a1a2a2b1
chrY	18631138	16519258	MF217217	C	G	N-MF217194	N2a2b1a1a2a2b1
chrY	18706701	16594821	F22820	A	G	N-MF217194	N2a2b1a1a2a2b1
chrY	22242092	20080206	MF217221	C	G	N-MF217194	N2a2b1a1a2a2b1
chrY	23166012	21004126	MF217222	G	A	N-MF217194	N2a2b1a1a2a2b1
chrY	23619563	21457677	MF217223	C	T	N-MF217194	N2a2b1a1a2a2b1
chrY	24007920	21861773	FT119906	G	A	N-MF217194	N2a2b1a1a2a2b1
chrY	28735116	26588969	MF217226	G	T	N-MF217194	N2a2b1a1a2a2b1
chrY	16551864	14439984	Y24206	A	G	N-Y24206	N2a2b1a1a2a3
chrY	16430618	14318738	Z19792	G	A	N-Y24206	N2a2b1a1a2a3
chrY	21845071	19683185	Z19795	C	T	N-Z19795	N2a2b1a1a2a3a
chrY	6959971	7091930	ACT1047	C	T	N-Y150867	N2a2b1a1a2a3a1
chrY	7681798	7813757	ACT1087	A	C	N-Y150867	N2a2b1a1a2a3a1
chrY	9164765	9327156	Y150867	A	G	N-Y150867	N2a2b1a1a2a3a1
chrY	9844877	10007268	Y150871	C	A	N-Y150867	N2a2b1a1a2a3a1
chrY	13220774	11065098	ACT1180	G	A	N-Y150867	N2a2b1a1a2a3a1
chrY	14246076	12125370	Y150779	G	A	N-Y150867	N2a2b1a1a2a3a1
chrY	14340480	12219775	ACT1346	G	A	N-Y150867	N2a2b1a1a2a3a1
chrY	14733422	12621490	Y150835	G	T	N-Y150867	N2a2b1a1a2a3a1
chrY	16461528	14349648	Y150791	A	C	N-Y150867	N2a2b1a1a2a3a1
chrY	17763925	15652045	Y150861	G	T	N-Y150867	N2a2b1a1a2a3a1
chrY	17809173	15697293	Y150859	T	C	N-Y150867	N2a2b1a1a2a3a1
chrY	18109978	15998098	Y150788	G	A	N-Y150867	N2a2b1a1a2a3a1
chrY	18573908	16462028	ACT1564	C	T	N-Y150867	N2a2b1a1a2a3a1
chrY	19129860	17017980	Y150789	G	T	N-Y150867	N2a2b1a1a2a3a1
chrY	19129861	17017981	Y150798	C	T	N-Y150867	N2a2b1a1a2a3a1
chrY	19132324	17020444	ACT1584	G	A	N-Y150867	N2a2b1a1a2a3a1
chrY	21558546	19396660	Y150803	C	T	N-Y150867	N2a2b1a1a2a3a1
chrY	21619144	19457258	ACT1650	C	T	N-Y150867	N2a2b1a1a2a3a1
chrY	22112403	19950517	ACT1666	T	C	N-Y150867	N2a2b1a1a2a3a1
chrY	22816082	20654196	Y150823	C	T	N-Y150867	N2a2b1a1a2a3a1
chrY	6933363	7065322	Y150817	T	C	N-Y150867	N2a2b1a1a2a3a1
chrY	4526252	4658211	ACT823	C	T	N-Y150867	N2a2b1a1a2a3a1
chrY	4743803	4875762	ACT847	T	A	N-Y150867	N2a2b1a1a2a3a1
chrY	5440059	5572018	ACT928	T	C	N-Y150867	N2a2b1a1a2a3a1
chrY	5445412	5577371	ACT929	A	C	N-Y150867	N2a2b1a1a2a3a1
chrY	22553056	20391170	MF81587	T	G	N-MF81587	N2a2b1a1a2a3a1a
chrY	16962854	14850974	MF71880	C	T	N-MF71880	N2a2b1a1a2a3a1a2
chrY	18554085	16442205	MF75320	G	A	N-MF75320	N2a2b1a1a2a3a1c
chrY	8141626	8273585	MF60723	A	T	N-MF60723	N2a2b1a1a2a3a2
chrY	8225376	8357335	MF61014	C	T	N-MF60723	N2a2b1a1a2a3a2
chrY	9021788	9184179	MF63136	G	A	N-MF60723	N2a2b1a1a2a3a2
chrY	14328118	12207412	MF65162	A	G	N-MF60723	N2a2b1a1a2a3a2
chrY	15129420	13017507	PR5422	C	T	N-MF60723	N2a2b1a1a2a3a2
chrY	16044409	13932529	MF69745	G	A	N-MF60723	N2a2b1a1a2a3a2
chrY	16504265	14392385	MF70629	A	T	N-MF60723	N2a2b1a1a2a3a2
chrY	17178706	15066826	MF72513	G	T	N-MF60723	N2a2b1a1a2a3a2
chrY	18857819	16745939	MF76233	C	T	N-MF60723	N2a2b1a1a2a3a2
chrY	18996166	16884286	MF76651	G	A	N-MF60723	N2a2b1a1a2a3a2
chrY	19256925	17145045	MF77457	C	T	N-MF60723	N2a2b1a1a2a3a2
chrY	22116785	19954899	MF81283	G	T	N-MF60723	N2a2b1a1a2a3a2
chrY	22521887	20360001	MF153930	G	C	N-MF60723	N2a2b1a1a2a3a2
chrY	23562959	21401073	MF84050	G	T	N-MF60723	N2a2b1a1a2a3a2
chrY	21767928	19606042	M128	TG	del	N-M128	N2a2b1a1a2a3a3
chrY	2691450	2823409	F710	T	C	N-F710	N2a2b1a1a2a3a3a
chrY	18519323	16407443	ACT4867	G	T	N-F710	N2a2b1a1a2a3a3a
chrY	9516288	9678679	MF132803	C	T	N-MF79341	N2a2b1a1a2a3a3a1
chrY	15103880	12991968	Y93033	G	A	N-MF79341	N2a2b1a1a2a3a3a1
chrY	21398916	19237030	MF79341	C	A	N-MF79341	N2a2b1a1a2a3a3a1
chrY	14644348	12532417	MF66040	C	T	N-MF66040	N2a2b1a1a2a3a3a4
chrY	6075821	6207780	Z3804	C	T	N-Z3804	N2a2b1a1a2a3a3a4b
chrY	2809945	2941904	MF56695	C	T	N-MF56695	N2a2b1a1a2a3a3a4b3
chrY	6699739	6831698	MF57144	C	G	N-MF56695	N2a2b1a1a2a3a3a4b3
chrY	7331020	7462979	MF58754	C	G	N-MF56695	N2a2b1a1a2a3a3a4b3
chrY	7559461	7691420	MF59131	T	C	N-MF56695	N2a2b1a1a2a3a3a4b3
chrY	7714291	7846250	MF59546	C	A	N-MF56695	N2a2b1a1a2a3a3a4b3
chrY	7950001	8081960	MF60209	C	A	N-MF56695	N2a2b1a1a2a3a3a4b3
chrY	8382949	8514908	MF61440	T	C	N-MF56695	N2a2b1a1a2a3a3a4b3
chrY	14545422	12433623	BY96410	G	A	N-MF56695	N2a2b1a1a2a3a3a4b3
chrY	18074712	15962832	BZ2068	C	T	N-MF56695	N2a2b1a1a2a3a3a4b3
chrY	18664356	16552476	MF75642	A	G	N-MF56695	N2a2b1a1a2a3a3a4b3
chrY	18711851	16599971	MF75794	A	G	N-MF56695	N2a2b1a1a2a3a3a4b3
chrY	19058916	16947036	MF76855	C	T	N-MF56695	N2a2b1a1a2a3a3a4b3
chrY	19380172	17268292	MF77811	G	C	N-MF56695	N2a2b1a1a2a3a3a4b3
chrY	21134407	18972521	MF78527	A	G	N-MF56695	N2a2b1a1a2a3a3a4b3
chrY	21158460	18996574	MF78602	T	C	N-MF56695	N2a2b1a1a2a3a3a4b3
chrY	21645616	19483730	MF80044	A	G	N-MF56695	N2a2b1a1a2a3a3a4b3
chrY	22704609	20542723	Y26454	A	G	N-MF56695	N2a2b1a1a2a3a3a4b3
chrY	23590361	21428475	MF84141	G	A	N-MF56695	N2a2b1a1a2a3a3a4b3
chrY	22486688	20324802	BY177502	A	G	N-BY177502	N2a2b1a1a2a3a3a6
chrY	6425391	6557350	MF123071	T	G	N-MF59144	N2a2b1a1a2a3a3a6a
chrY	7563094	7695053	MF59144	T	C	N-MF59144	N2a2b1a1a2a3a3a6a
chrY	9810134	9972525	MF63705	T	A	N-MF59144	N2a2b1a1a2a3a3a6a
chrY	18609662	16497782	MF75500	A	G	N-MF59144	N2a2b1a1a2a3a3a6a
chrY	18961096	16849216	MF76563	G	A	N-MF59144	N2a2b1a1a2a3a3a6a
chrY	23506587	21344701	MF83887	A	G	N-MF59144	N2a2b1a1a2a3a3a6a
chrY	24007758	21861611	BY149266	A	G	N-MF59144	N2a2b1a1a2a3a3a6a
chrY	21298863	19136977	Y24250	T	C	N-Y24250	N2a2b1a1a2a3a3a6b
chrY	21298912	19137026	Y24251	A	C	N-Y24250	N2a2b1a1a2a3a3a6b
chrY	23334041	21172155	Y23744	G	A	N-Y24250	N2a2b1a1a2a3a3a6b
chrY	8335314	8467273	MF61318	T	A	N-MF61318	N2a2b1a1a2a3a3a6b1
chrY	8657215	8789174	MF62335	C	T	N-MF61318	N2a2b1a1a2a3a3a6b1
chrY	15642155	13530275	MF139520	A	G	N-MF61318	N2a2b1a1a2a3a3a6b1
chrY	16385223	14273343	MF70353	T	C	N-MF61318	N2a2b1a1a2a3a3a6b1
chrY	21982356	19820470	MF80929	A	C	N-MF61318	N2a2b1a1a2a3a3a6b1
chrY	5897252	6029211	MF173005	C	A	N-MF61318	N2a2b1a1a2a3a3a6b1
chrY	23208568	21046682	MF155849	A	G	N-MF155849	N2a2b1a1a2a3a3a6b1b
chrY	2795625	2927584	MF56636	G	C	N-MF56636	N2a2b1a1a2a3a3a6b1b1
chrY	6789989	6921948	Y147876	G	A	N-MF56636	N2a2b1a1a2a3a3a6b1b1
chrY	7080242	7212201	MF58118	C	G	N-MF56636	N2a2b1a1a2a3a3a6b1b1
chrY	7356191	7488150	MF58805	G	C	N-MF56636	N2a2b1a1a2a3a3a6b1b1
chrY	7557841	7689800	MF59124	A	C	N-MF56636	N2a2b1a1a2a3a3a6b1b1
chrY	7634549	7766508	MF59303	G	A	N-MF56636	N2a2b1a1a2a3a3a6b1b1
chrY	8045984	8177943	MF60482	A	G	N-MF56636	N2a2b1a1a2a3a3a6b1b1
chrY	8708221	8840180	MF62452	C	A	N-MF56636	N2a2b1a1a2a3a3a6b1b1
chrY	9053020	9215411	MF63231	C	T	N-MF56636	N2a2b1a1a2a3a3a6b1b1
chrY	14177206	12056500	MF64614	C	A	N-MF56636	N2a2b1a1a2a3a3a6b1b1
chrY	14706573	12594639	MF66159	G	A	N-MF56636	N2a2b1a1a2a3a3a6b1b1
chrY	15030925	12919013	MF137959	G	T	N-MF56636	N2a2b1a1a2a3a3a6b1b1
chrY	15153726	13041813	MF67521	A	G	N-MF56636	N2a2b1a1a2a3a3a6b1b1
chrY	15390624	13278744	MF68019	G	C	N-MF56636	N2a2b1a1a2a3a3a6b1b1
chrY	15580364	13468484	MF68621	G	C	N-MF56636	N2a2b1a1a2a3a3a6b1b1
chrY	16455623	14343743	MF70522	G	A	N-MF56636	N2a2b1a1a2a3a3a6b1b1
chrY	16928319	14816439	MF71779	C	G	N-MF56636	N2a2b1a1a2a3a3a6b1b1
chrY	17086954	14975074	MF72220	A	G	N-MF56636	N2a2b1a1a2a3a3a6b1b1
chrY	17273780	15161900	MF72702	A	G	N-MF56636	N2a2b1a1a2a3a3a6b1b1
chrY	17832339	15720459	MF74291	C	G	N-MF56636	N2a2b1a1a2a3a3a6b1b1
chrY	18564930	16453050	MF75359	G	A	N-MF56636	N2a2b1a1a2a3a3a6b1b1
chrY	18608269	16496389	MF75492	T	C	N-MF56636	N2a2b1a1a2a3a3a6b1b1
chrY	21778314	19616428	MF152665	G	A	N-MF56636	N2a2b1a1a2a3a3a6b1b1
chrY	22942465	20780579	MF82580	T	C	N-MF56636	N2a2b1a1a2a3a3a6b1b1
chrY	23124592	20962706	MF83059	G	T	N-MF56636	N2a2b1a1a2a3a3a6b1b1
chrY	17948395	15836515	MF223008	T	C	N-MF223008	N2a2b1a1a2a3a3a6b1b2
chrY	2651123	2783082	MF361009	G	A	N-MF361014	N2a2b1a1a2a3a3a6b1b2b
chrY	3047503	3179462	MF361010	G	C	N-MF361014	N2a2b1a1a2a3a3a6b1b2b
chrY	3346404	3478363	MF361011	C	A	N-MF361014	N2a2b1a1a2a3a3a6b1b2b
chrY	3530237	3662196	MF361012	A	G	N-MF361014	N2a2b1a1a2a3a3a6b1b2b
chrY	5054818	5186777	MF361013	C	T	N-MF361014	N2a2b1a1a2a3a3a6b1b2b
chrY	6920415	7052374	MF361014	C	A	N-MF361014	N2a2b1a1a2a3a3a6b1b2b
chrY	6920490	7052449	MF361015	G	A	N-MF361014	N2a2b1a1a2a3a3a6b1b2b
chrY	8467397	8599356	MF361016	G	T	N-MF361014	N2a2b1a1a2a3a3a6b1b2b
chrY	13127460	10616946	MF361017	T	C	N-MF361014	N2a2b1a1a2a3a3a6b1b2b
chrY	13375240	11219564	MF361018	C	G	N-MF361014	N2a2b1a1a2a3a3a6b1b2b
chrY	13604571	11448895	BY54250	C	T	N-MF361014	N2a2b1a1a2a3a3a6b1b2b
chrY	13846875	11726169	MF361020	G	T	N-MF361014	N2a2b1a1a2a3a3a6b1b2b
chrY	14964206	12852281	Y266507	C	T	N-MF361014	N2a2b1a1a2a3a3a6b1b2b
chrY	15974608	13862728	MF361021	T	G	N-MF361014	N2a2b1a1a2a3a3a6b1b2b
chrY	16913281	14801401	S2240	T	G	N-MF361014	N2a2b1a1a2a3a3a6b1b2b
chrY	17053675	14941795	MF361022	G	A	N-MF361014	N2a2b1a1a2a3a3a6b1b2b
chrY	17421349	15309469	V75.2	G	A	N-MF361014	N2a2b1a1a2a3a3a6b1b2b
chrY	17819986	15708106	MF361023	C	T	N-MF361014	N2a2b1a1a2a3a3a6b1b2b
chrY	18641438	16529558	MF361024	C	A	N-MF361014	N2a2b1a1a2a3a3a6b1b2b
chrY	18998207	16886327	MF361025	G	T	N-MF361014	N2a2b1a1a2a3a3a6b1b2b
chrY	19526689	17414809	MF361026	G	T	N-MF361014	N2a2b1a1a2a3a3a6b1b2b
chrY	19564518	17452638	MF361027	C	T	N-MF361014	N2a2b1a1a2a3a3a6b1b2b
chrY	22066950	19905064	Y140336	G	A	N-MF361014	N2a2b1a1a2a3a3a6b1b2b
chrY	23155630	20993744	MF361029	T	C	N-MF361014	N2a2b1a1a2a3a3a6b1b2b
chrY	23783758	21621872	MF361030	G	T	N-MF361014	N2a2b1a1a2a3a3a6b1b2b
chrY	4822499	4954458	FGC54286	C	G	N-FGC54286	N2a2b1a1a2a3a3a6b1c
chrY	6132192	6264151	MF237704	T	C	N-MF237704	N2a2b1a1a2a3a3a6b1c2
chrY	22101646	19939760	MF237736	T	A	N-MF237704	N2a2b1a1a2a3a3a6b1c2
chrY	2878213	3010172	S27742	C	T	N-S27742	N2a2b1a1a2a3a3a6b3
chrY	15139219	13027306	Y23738	G	A	N-S27742	N2a2b1a1a2a3a3a6b3
chrY	15320316	13208422	Y23739	C	T	N-S27742	N2a2b1a1a2a3a3a6b3
chrY	21776392	19614506	Y23742	T	A	N-S27742	N2a2b1a1a2a3a3a6b3
chrY	22963333	20801447	Y23743	A	G	N-S27742	N2a2b1a1a2a3a3a6b3
chrY	28773844	26627697	Y23746	T	C	N-S27742	N2a2b1a1a2a3a3a6b3
chrY	15007628	12895713	Y24235	T	C	N-S27742	N2a2b1a1a2a3a3a6b3
chrY	17369616	15257736	Y24238	C	T	N-S27742	N2a2b1a1a2a3a3a6b3
chrY	17578051	15466171	Y24239	A	C	N-S27742	N2a2b1a1a2a3a3a6b3
chrY	17831490	15719610	Y24240	C	T	N-S27742	N2a2b1a1a2a3a3a6b3
chrY	18030941	15919061	Y24241	T	C	N-S27742	N2a2b1a1a2a3a3a6b3
chrY	18604871	16492991	Y24242	C	T	N-S27742	N2a2b1a1a2a3a3a6b3
chrY	18606087	16494207	Y24243	A	T	N-S27742	N2a2b1a1a2a3a3a6b3
chrY	19237250	17125370	Y24244	A	T	N-S27742	N2a2b1a1a2a3a3a6b3
chrY	21490018	19328132	Y24252	C	T	N-S27742	N2a2b1a1a2a3a3a6b3
chrY	22888909	20727023	Y24253	T	C	N-S27742	N2a2b1a1a2a3a3a6b3
chrY	6145857	6277816	C120382	T	C	N-F15343	N2a2b1a1a2a3a3a6b3a
chrY	6800803	6932762	F15343	C	G	N-F15343	N2a2b1a1a2a3a3a6b3a
chrY	6900427	7032386	F15434	C	T	N-F15343	N2a2b1a1a2a3a3a6b3a
chrY	9881212	10043603	FT345995	T	C	N-F15343	N2a2b1a1a2a3a3a6b3a
chrY	14282681	12161975	FT346252	A	G	N-F15343	N2a2b1a1a2a3a3a6b3a
chrY	15587073	13475193	F19951	A	C	N-F15343	N2a2b1a1a2a3a3a6b3a
chrY	15715079	13603199	F20049	A	G	N-F15343	N2a2b1a1a2a3a3a6b3a
chrY	16327032	14215152	F20568	A	C	N-F15343	N2a2b1a1a2a3a3a6b3a
chrY	18723506	16611626	F22835	A	G	N-F15343	N2a2b1a1a2a3a3a6b3a
chrY	21140682	18978796	F23934	C	A	N-F15343	N2a2b1a1a2a3a3a6b3a
chrY	21810307	19648421	F24718	T	C	N-F15343	N2a2b1a1a2a3a3a6b3a
chrY	22025055	19863169	FT348561	A	T	N-F15343	N2a2b1a1a2a3a3a6b3a
chrY	22213579	20051693	FT348636	A	G	N-F15343	N2a2b1a1a2a3a3a6b3a
chrY	22491297	20329411	MF758110	C	T	N-F15343	N2a2b1a1a2a3a3a6b3a
chrY	23149203	20987317	F25862	A	T	N-F15343	N2a2b1a1a2a3a3a6b3a
chrY	22274891	20113005	MF383010	T	G	N-F15343	N2a2b1a1a2a3a3a6b3a
chrY	22473807	20311921	MF383011	G	A	N-F15343	N2a2b1a1a2a3a3a6b3a
chrY	2920659	3052618	C129008	A	T	N-F15343	N2a2b1a1a2a3a3a6b3a
chrY	3232195	3364154	C101327	A	G	N-F15343	N2a2b1a1a2a3a3a6b3a
chrY	3232198	3364157	C123796	G	A	N-F15343	N2a2b1a1a2a3a3a6b3a
chrY	3437630	3569589	FT241079	T	C	N-F15343	N2a2b1a1a2a3a3a6b3a
chrY	3838623	3970582	C126720	T	C	N-F15343	N2a2b1a1a2a3a3a6b3a
chrY	5219934	5351893	MF685118	C	T	N-F15343	N2a2b1a1a2a3a3a6b3a
chrY	5332621	5464580	C108881	T	C	N-F15343	N2a2b1a1a2a3a3a6b3a
chrY	5405622	5537581	C126192	C	T	N-F15343	N2a2b1a1a2a3a3a6b3a
chrY	10041129	10203520	FT376810	G	C	N-F15343	N2a2b1a1a2a3a3a6b3a
chrY	13914174	11793468	FT346032	A	G	N-F15343	N2a2b1a1a2a3a3a6b3a
chrY	28581442	26435295	FT349224	A	C	N-F15343	N2a2b1a1a2a3a3a6b3a
chrY	2720708	2852667	Y60172	A	G	N-Y60172	N2a2b1a1a2a3a3a6b3b
chrY	7383645	7515604	Y61976	G	C	N-Y60172	N2a2b1a1a2a3a3a6b3b
chrY	9426712	9589103	Y65042	A	G	N-Y60172	N2a2b1a1a2a3a3a6b3b
chrY	14372595	12251891	Y91229	G	A	N-Y60172	N2a2b1a1a2a3a3a6b3b
chrY	14521475	12409676	Y66842	C	T	N-Y60172	N2a2b1a1a2a3a3a6b3b
chrY	15413032	13301152	Y68191	A	G	N-Y60172	N2a2b1a1a2a3a3a6b3b
chrY	17686217	15574337	Y72151	A	G	N-Y60172	N2a2b1a1a2a3a3a6b3b
chrY	18752096	16640216	FT283246	C	T	N-Y60172	N2a2b1a1a2a3a3a6b3b
chrY	19350330	17238450	Y75177	C	T	N-Y60172	N2a2b1a1a2a3a3a6b3b
chrY	21895558	19733672	Y77359	G	A	N-Y60172	N2a2b1a1a2a3a3a6b3b
chrY	22829482	20667596	Y78733	A	T	N-Y60172	N2a2b1a1a2a3a3a6b3b
chrY	4205393	4337352	MF383012	C	A	N-Y60172	N2a2b1a1a2a3a3a6b3b
chrY	18465299	16353419	MF383013	T	C	N-Y60172	N2a2b1a1a2a3a3a6b3b
chrY	20696778	18534892	MF383014	G	A	N-Y60172	N2a2b1a1a2a3a3a6b3b
chrY	7355968	7487927	CTS1350	G	A	N-CTS1350	N2a2b1a1a2a3a3a6c
chrY	15817252	13705372	F1998	G	A	N-F1998	N2a2b1a1a2a3a3a6c1
chrY	4927873	5059832	MF334782	G	T	N-MF334785	N2a2b1a1a2a3a3a6c10
chrY	5961456	6093415	MF334783	C	T	N-MF334785	N2a2b1a1a2a3a3a6c10
chrY	7617889	7749848	MF334785	G	T	N-MF334785	N2a2b1a1a2a3a3a6c10
chrY	7848070	7980029	MF334786	A	G	N-MF334785	N2a2b1a1a2a3a3a6c10
chrY	9170879	9333270	MF334789	C	A	N-MF334785	N2a2b1a1a2a3a3a6c10
chrY	9490786	9653177	MF334791	C	T	N-MF334785	N2a2b1a1a2a3a3a6c10
chrY	13623781	11468105	MF334793	G	A	N-MF334785	N2a2b1a1a2a3a3a6c10
chrY	13992406	11871700	MF41073	G	A	N-MF334785	N2a2b1a1a2a3a3a6c10
chrY	14043171	11922465	MF334794	T	C	N-MF334785	N2a2b1a1a2a3a3a6c10
chrY	14251920	12131214	MF334795	A	G	N-MF334785	N2a2b1a1a2a3a3a6c10
chrY	14557971	12446172	MF334796	C	T	N-MF334785	N2a2b1a1a2a3a3a6c10
chrY	14849304	12737370	MF334797	A	G	N-MF334785	N2a2b1a1a2a3a3a6c10
chrY	17547489	15435609	MF334801	C	G	N-MF334785	N2a2b1a1a2a3a3a6c10
chrY	18565084	16453204	MF334802	A	T	N-MF334785	N2a2b1a1a2a3a3a6c10
chrY	21979258	19817372	BY694	G	A	N-MF334785	N2a2b1a1a2a3a3a6c10
chrY	22461255	20299369	MF334805	A	G	N-MF334785	N2a2b1a1a2a3a3a6c10
chrY	23614430	21452544	MF334806	C	A	N-MF334785	N2a2b1a1a2a3a3a6c10
chrY	23990369	21844222	A9399	G	C	N-MF334785	N2a2b1a1a2a3a3a6c10
chrY	28806130	26659983	MF334810	G	C	N-MF334785	N2a2b1a1a2a3a3a6c10
chrY	24456747	22310600	MF1639	T	C	N-MF1639	N2a2b1a1a2a3a3a6c1β1
chrY	8314697	8446656	MF61255	T	C	N-MF61255	N2a2b1a1a2a3a3a6c1β18
chrY	16934980	14823100	MF4466	C	T	N-MF61255	N2a2b1a1a2a3a3a6c1β18
chrY	18659010	16547130	BY35654	C	T	N-MF61255	N2a2b1a1a2a3a3a6c1β18
chrY	23543150	21381264	MF83986	A	G	N-MF61255	N2a2b1a1a2a3a3a6c1β18
chrY	16475330	14363450	Z33983	G	T	N-MF61255	N2a2b1a1a2a3a3a6c1β18
chrY	7962622	8094581	MF1633	A	T	N-MF1633	N2a2b1a1a2a3a3a6c1β1a
chrY	9133835	9296226	MF1634	A	G	N-MF1633	N2a2b1a1a2a3a3a6c1β1a
chrY	15866922	13755042	MF1635	C	T	N-MF1633	N2a2b1a1a2a3a3a6c1β1a
chrY	15907366	13795486	MF1636	A	G	N-MF1633	N2a2b1a1a2a3a3a6c1β1a
chrY	19431898	17320018	MF1637	G	C	N-MF1633	N2a2b1a1a2a3a3a6c1β1a
chrY	23990303	21844156	MF1638	T	C	N-MF1633	N2a2b1a1a2a3a3a6c1β1a
chrY	6509319	6641278	ACT3756	G	C	N-MF1633	N2a2b1a1a2a3a3a6c1β1a
chrY	14387696	12266992	MF177131	A	G	N-MF1633	N2a2b1a1a2a3a3a6c1β1a
chrY	18232226	16120346	Y208864	T	C	N-MF1633	N2a2b1a1a2a3a3a6c1β1a
chrY	15558554	13446674	MF43910	T	G	N-MF43910	N2a2b1a1a2a3a3a6c1β1a1
chrY	15558566	13446686	MF43911	G	A	N-MF43910	N2a2b1a1a2a3a3a6c1β1a1
chrY	19211881	17100001	Y155075	C	G	N-MF43910	N2a2b1a1a2a3a3a6c1β1a1
chrY	13299196	11143520	ACT4157	A	G	N-MF43910	N2a2b1a1a2a3a3a6c1β1a1
chrY	22608135	20446249	MF52833	A	G	N-MF52833	N2a2b1a1a2a3a3a6c1β1a1a
chrY	14142738	12022032	FGC62990	G	T	N-MF45006	N2a2b1a1a2a3a3a6c1β1a1a1
chrY	16343097	14231217	MF45006	C	T	N-MF45006	N2a2b1a1a2a3a3a6c1β1a1a1
chrY	22165752	20003866	MF52599	A	G	N-MF52599	N2a2b1a1a2a3a3a6c1β1a1a2
chrY	8450293	8582252	MF39483	C	T	N-MF39483	N2a2b1a1a2a3a3a6c1β1a1b
chrY	9424716	9587107	MF40776	G	T	N-MF39483	N2a2b1a1a2a3a3a6c1β1a1b
chrY	16775973	14664093	MF45797	C	T	N-MF39483	N2a2b1a1a2a3a3a6c1β1a1b
chrY	16793312	14681432	MF45845	C	G	N-MF39483	N2a2b1a1a2a3a3a6c1β1a1b
chrY	17460987	15349107	MF47136	G	A	N-MF39483	N2a2b1a1a2a3a3a6c1β1a1b
chrY	17897194	15785314	MF47950	T	C	N-MF39483	N2a2b1a1a2a3a3a6c1β1a1b
chrY	18783234	16671354	MF49017	A	C	N-MF39483	N2a2b1a1a2a3a3a6c1β1a1b
chrY	20066145	17954265	MF55840	G	C	N-MF39483	N2a2b1a1a2a3a3a6c1β1a1b
chrY	22018645	19856759	MF52342	T	C	N-MF39483	N2a2b1a1a2a3a3a6c1β1a1b
chrY	22548434	20386548	MF52697	C	A	N-MF39483	N2a2b1a1a2a3a3a6c1β1a1b
chrY	4383208	4515167	MF232856	G	A	N-MF232859	N2a2b1a1a2a3a3a6c1β1a1c
chrY	7567878	7699837	MF232859	T	A	N-MF232859	N2a2b1a1a2a3a3a6c1β1a1c
chrY	9948449	10110840	MF232860	G	C	N-MF232859	N2a2b1a1a2a3a3a6c1β1a1c
chrY	13899188	11778482	MF232862	T	C	N-MF232859	N2a2b1a1a2a3a3a6c1β1a1c
chrY	14616574	12504772	MF232863	G	T	N-MF232859	N2a2b1a1a2a3a3a6c1β1a1c
chrY	14948794	12836868	Y92611	T	A	N-MF232859	N2a2b1a1a2a3a3a6c1β1a1c
chrY	16446749	14334869	MF232864	C	G	N-MF232859	N2a2b1a1a2a3a3a6c1β1a1c
chrY	17246038	15134158	MF232865	G	C	N-MF232859	N2a2b1a1a2a3a3a6c1β1a1c
chrY	18163088	16051208	MF232866	G	T	N-MF232859	N2a2b1a1a2a3a3a6c1β1a1c
chrY	22217184	20055298	MF232870	C	T	N-MF232859	N2a2b1a1a2a3a3a6c1β1a1c
chrY	6937050	7069009	ACT3804	G	T	N-FGC55606	N2a2b1a1a2a3a3a6c1β1a1d
chrY	6977863	7109822	GG165	C	T	N-FGC55606	N2a2b1a1a2a3a3a6c1β1a1d
chrY	7740846	7872805	ACT3907	C	T	N-FGC55606	N2a2b1a1a2a3a3a6c1β1a1d
chrY	16699544	14587664	ACT4682	T	C	N-FGC55606	N2a2b1a1a2a3a3a6c1β1a1d
chrY	17531525	15419645	ACT4775	G	A	N-FGC55606	N2a2b1a1a2a3a3a6c1β1a1d
chrY	19091965	16980085	ACT4938	C	T	N-FGC55606	N2a2b1a1a2a3a3a6c1β1a1d
chrY	19318643	17206763	ACT4966	A	G	N-FGC55606	N2a2b1a1a2a3a3a6c1β1a1d
chrY	22601587	20439701	FGC55606	T	C	N-FGC55606	N2a2b1a1a2a3a3a6c1β1a1d
chrY	8566787	8698746	MF1640	G	A	N-MF1640	N2a2b1a1a2a3a3a6c1β1a2
chrY	22516482	20354596	Y138994	C	A	N-Y138994	N2a2b1a1a2a3a3a6c1β1a2a
chrY	18614528	16502648	Y138987	T	A	N-Y138987	N2a2b1a1a2a3a3a6c1β1a2a1
chrY	17502071	15390191	MF235157	G	A	N-MF235157	N2a2b1a1a2a3a3a6c1β1a2c
chrY	21957441	19795555	MF235589	G	A	N-MF235157	N2a2b1a1a2a3a3a6c1β1a2c
chrY	3528624	3660583	FT424660	T	C	N-MF235157	N2a2b1a1a2a3a3a6c1β1a2c
chrY	7018120	7150079	MF55434	C	T	N-MF55434	N2a2b1a1a2a3a3a6c1β2
chrY	21326404	19164518	MF51096	A	G	N-MF51096	N2a2b1a1a2a3a3a6c1β20
chrY	15129981	13018068	MF43279	T	C	N-MF43279	N2a2b1a1a2a3a3a6c1β20a
chrY	14045988	11925282	MF230998	A	G	N-MF230998	N2a2b1a1a2a3a3a6c1β21
chrY	18254904	16143024	MF231008	T	C	N-MF230998	N2a2b1a1a2a3a3a6c1β21
chrY	22171822	20009936	MF231011	A	G	N-MF230998	N2a2b1a1a2a3a3a6c1β21
chrY	22471821	20309935	MF231012	A	G	N-MF230998	N2a2b1a1a2a3a3a6c1β21
chrY	14055213	11934507	MF231000	A	G	N-MF231000	N2a2b1a1a2a3a3a6c1β21a
chrY	22112830	19950944	FGC22379	G	A	N-MF231000	N2a2b1a1a2a3a3a6c1β21a
chrY	24515419	22369272	MF231015	T	G	N-MF231000	N2a2b1a1a2a3a3a6c1β21a
chrY	3810974	3942933	MF232873	T	C	N-MF232879	N2a2b1a1a2a3a3a6c1β21b
chrY	3905793	4037752	MF232874	T	C	N-MF232879	N2a2b1a1a2a3a3a6c1β21b
chrY	5236460	5368419	MF232875	G	T	N-MF232879	N2a2b1a1a2a3a3a6c1β21b
chrY	6523066	6655025	MF232878	C	A	N-MF232879	N2a2b1a1a2a3a3a6c1β21b
chrY	6697403	6829362	MF232879	G	A	N-MF232879	N2a2b1a1a2a3a3a6c1β21b
chrY	6923781	7055740	F866	G	A	N-MF232879	N2a2b1a1a2a3a3a6c1β21b
chrY	6997646	7129605	MF232880	C	T	N-MF232879	N2a2b1a1a2a3a3a6c1β21b
chrY	7237128	7369087	MF232881	C	T	N-MF232879	N2a2b1a1a2a3a3a6c1β21b
chrY	7993624	8125583	MF232882	G	A	N-MF232879	N2a2b1a1a2a3a3a6c1β21b
chrY	8194249	8326208	MF232883	G	T	N-MF232879	N2a2b1a1a2a3a3a6c1β21b
chrY	15003698	12891783	MF232887	C	T	N-MF232879	N2a2b1a1a2a3a3a6c1β21b
chrY	15005143	12893228	MF232888	T	A	N-MF232879	N2a2b1a1a2a3a3a6c1β21b
chrY	16233799	14121919	MF232889	C	T	N-MF232879	N2a2b1a1a2a3a3a6c1β21b
chrY	17501418	15389538	MF232891	G	A	N-MF232879	N2a2b1a1a2a3a3a6c1β21b
chrY	21034261	18872375	MF232894	A	G	N-MF232879	N2a2b1a1a2a3a3a6c1β21b
chrY	21317612	19155726	MF232895	C	A	N-MF232879	N2a2b1a1a2a3a3a6c1β21b
chrY	22512898	20351012	MF232896	A	G	N-MF232879	N2a2b1a1a2a3a3a6c1β21b
chrY	23260097	21098211	MF232897	C	G	N-MF232879	N2a2b1a1a2a3a3a6c1β21b
chrY	23502916	21341030	MF232898	C	T	N-MF232879	N2a2b1a1a2a3a3a6c1β21b
chrY	24517669	22371522	BY209023	T	A	N-MF232879	N2a2b1a1a2a3a3a6c1β21b
chrY	28767926	26621779	MF232901	C	T	N-MF232879	N2a2b1a1a2a3a3a6c1β21b
chrY	28804771	26658624	MF232902	G	C	N-MF232879	N2a2b1a1a2a3a3a6c1β21b
chrY	7146200	7278159	MF58278	G	A	N-MF58278	N2a2b1a1a2a3a3a6c1β22
chrY	16634060	14522180	MF70998	T	C	N-MF58278	N2a2b1a1a2a3a3a6c1β22
chrY	22149380	19987494	Y77838	C	T	N-MF58278	N2a2b1a1a2a3a3a6c1β22
chrY	7542901	7674860	MF59080	C	T	N-MF59080	N2a2b1a1a2a3a3a6c1β22a
chrY	7727825	7859784	MF59571	A	G	N-MF59080	N2a2b1a1a2a3a3a6c1β22a
chrY	8425339	8557298	MF61570	G	A	N-MF59080	N2a2b1a1a2a3a3a6c1β22a
chrY	16484525	14372645	MF70574	C	T	N-MF59080	N2a2b1a1a2a3a3a6c1β22a
chrY	19152314	17040434	MF77200	A	T	N-MF59080	N2a2b1a1a2a3a3a6c1β22a
chrY	21326646	19164760	MF79141	G	A	N-MF59080	N2a2b1a1a2a3a3a6c1β22a
chrY	21569750	19407864	MF79873	A	G	N-MF59080	N2a2b1a1a2a3a3a6c1β22a
chrY	23567107	21405221	MF84064	G	T	N-MF59080	N2a2b1a1a2a3a3a6c1β22a
chrY	16843774	14731894	A9115	A	C	N-MF59080	N2a2b1a1a2a3a3a6c1β22a
chrY	14664620	12552686	Y67066	C	T	N-Y67066	N2a2b1a1a2a3a3a6c1β26
chrY	15548207	13436327	Y68432	G	C	N-Y67066	N2a2b1a1a2a3a3a6c1β26
chrY	7554000	7685959	Y62145	C	T	N-Y71703	N2a2b1a1a2a3a3a6c1β26a
chrY	17456256	15344376	Y71703	A	C	N-Y71703	N2a2b1a1a2a3a3a6c1β26a
chrY	17447512	15335632	FGC50519	G	T	N-Y71703	N2a2b1a1a2a3a3a6c1β26a
chrY	21905601	19743715	Y173843	A	G	N-Y173843	N2a2b1a1a2a3a3a6c1β26a1
chrY	13663787	11508111	Y173844	A	G	N-Y173843	N2a2b1a1a2a3a3a6c1β26a1
chrY	17858344	15746464	Y174091	G	C	N-Y174089	N2a2b1a1a2a3a3a6c1β26a1a
chrY	4932458	5064417	Y174096	G	A	N-Y174089	N2a2b1a1a2a3a3a6c1β26a1a
chrY	13604759	11449083	Y174093	C	T	N-Y174089	N2a2b1a1a2a3a3a6c1β26a1a
chrY	7644477	7776436	Y174095	C	T	N-Y174089	N2a2b1a1a2a3a3a6c1β26a1a
chrY	14263745	12143039	BY94409	G	A	N-Y174089	N2a2b1a1a2a3a3a6c1β26a1a
chrY	14760770	12648839	Y174102	C	T	N-Y174089	N2a2b1a1a2a3a3a6c1β26a1a
chrY	9129418	9291809	Y174089	A	T	N-Y174089	N2a2b1a1a2a3a3a6c1β26a1a
chrY	9134556	9296947	Y174092	T	G	N-Y174089	N2a2b1a1a2a3a3a6c1β26a1a
chrY	21178837	19016951	Y174094	T	C	N-Y174089	N2a2b1a1a2a3a3a6c1β26a1a
chrY	16620402	14508522	Y174104	A	T	N-Y174089	N2a2b1a1a2a3a3a6c1β26a1a
chrY	18258420	16146540	Y174099	G	A	N-Y174089	N2a2b1a1a2a3a3a6c1β26a1a
chrY	23246635	21084749	Y174100	G	C	N-Y174089	N2a2b1a1a2a3a3a6c1β26a1a
chrY	18609179	16497299	Y174101	G	A	N-Y174089	N2a2b1a1a2a3a3a6c1β26a1a
chrY	8327051	8459010	Y174098	T	C	N-Y174089	N2a2b1a1a2a3a3a6c1β26a1a
chrY	18162169	16050289	Y174097	A	C	N-Y174089	N2a2b1a1a2a3a3a6c1β26a1a
chrY	23350779	21188893	Y174103	G	A	N-Y174089	N2a2b1a1a2a3a3a6c1β26a1a
chrY	22581136	20419250	Y174090	G	C	N-Y174089	N2a2b1a1a2a3a3a6c1β26a1a
chrY	7055833	7187792	Y61463	C	A	N-Y61463	N2a2b1a1a2a3a3a6c1β26a2
chrY	16458812	14346932	Y69948	T	C	N-Y61463	N2a2b1a1a2a3a3a6c1β26a2
chrY	8516492	8648451	Y63969	A	C	N-Y63969	N2a2b1a1a2a3a3a6c1β26a2a
chrY	28773112	26626965	Y81062	C	A	N-Y81062	N2a2b1a1a2a3a3a6c1β26a2a3
chrY	3357131	3489090	MF261225	G	A	N-MF261225	N2a2b1a1a2a3a3a6c1β26a2a3c
chrY	4718109	4850068	MF261233	C	T	N-MF261225	N2a2b1a1a2a3a3a6c1β26a2a3c
chrY	4899695	5031654	MF260785	T	C	N-MF261225	N2a2b1a1a2a3a3a6c1β26a2a3c
chrY	4961482	5093441	MF261241	T	C	N-MF261225	N2a2b1a1a2a3a3a6c1β26a2a3c
chrY	5781001	5912960	MF260561	T	A	N-MF261225	N2a2b1a1a2a3a3a6c1β26a2a3c
chrY	5833494	5965453	MF261249	C	T	N-MF261225	N2a2b1a1a2a3a3a6c1β26a2a3c
chrY	7775392	7907351	MF261257	T	A	N-MF261225	N2a2b1a1a2a3a3a6c1β26a2a3c
chrY	8402445	8534404	MF260449	C	T	N-MF261225	N2a2b1a1a2a3a3a6c1β26a2a3c
chrY	13458230	11302554	MF261273	C	A	N-MF261225	N2a2b1a1a2a3a3a6c1β26a2a3c
chrY	13609194	11453518	MF260569	G	A	N-MF261225	N2a2b1a1a2a3a3a6c1β26a2a3c
chrY	13640331	11484655	ACT4313	C	T	N-MF261225	N2a2b1a1a2a3a3a6c1β26a2a3c
chrY	13896832	11776126	FT251521	G	A	N-MF261225	N2a2b1a1a2a3a3a6c1β26a2a3c
chrY	14336343	12215638	MF261281	G	A	N-MF261225	N2a2b1a1a2a3a3a6c1β26a2a3c
chrY	14336810	12216105	MF260809	G	A	N-MF261225	N2a2b1a1a2a3a3a6c1β26a2a3c
chrY	15202922	13091008	MF261289	C	T	N-MF261225	N2a2b1a1a2a3a3a6c1β26a2a3c
chrY	15358035	13246154	MF260393	A	G	N-MF261225	N2a2b1a1a2a3a3a6c1β26a2a3c
chrY	15480566	13368686	MF261297	G	A	N-MF261225	N2a2b1a1a2a3a3a6c1β26a2a3c
chrY	15977050	13865170	MF260817	T	C	N-MF261225	N2a2b1a1a2a3a3a6c1β26a2a3c
chrY	16289122	14177242	BY185347	C	T	N-MF261225	N2a2b1a1a2a3a3a6c1β26a2a3c
chrY	17188502	15076622	MF261305	C	A	N-MF261225	N2a2b1a1a2a3a3a6c1β26a2a3c
chrY	17493793	15381913	MF260577	G	A	N-MF261225	N2a2b1a1a2a3a3a6c1β26a2a3c
chrY	17854329	15742449	MF261313	G	T	N-MF261225	N2a2b1a1a2a3a3a6c1β26a2a3c
chrY	20065190	17953310	MF260825	C	A	N-MF261225	N2a2b1a1a2a3a3a6c1β26a2a3c
chrY	21770486	19608600	MF261321	G	T	N-MF261225	N2a2b1a1a2a3a3a6c1β26a2a3c
chrY	22256300	20094414	BY52186	G	T	N-MF261225	N2a2b1a1a2a3a3a6c1β26a2a3c
chrY	22659864	20497978	MF260457	T	C	N-MF261225	N2a2b1a1a2a3a3a6c1β26a2a3c
chrY	23046631	20884745	MF261329	C	T	N-MF261225	N2a2b1a1a2a3a3a6c1β26a2a3c
chrY	23842861	21680975	MF260833	T	A	N-MF261225	N2a2b1a1a2a3a3a6c1β26a2a3c
chrY	24442133	22295986	MF261337	A	T	N-MF261225	N2a2b1a1a2a3a3a6c1β26a2a3c
chrY	24520934	22374787	MF260585	G	A	N-MF261225	N2a2b1a1a2a3a3a6c1β26a2a3c
chrY	27649576	25503429	MF260841	G	A	N-MF261225	N2a2b1a1a2a3a3a6c1β26a2a3c
chrY	28658791	26512644	BY16611	C	T	N-Y61527	N2a2b1a1a2a3a3a6c1β26a2a3e
chrY	13650891	11495215	FT447204	A	G	N-Y61527	N2a2b1a1a2a3a3a6c1β26a2a3e
chrY	7089721	7221680	Y61527	T	A	N-Y61527	N2a2b1a1a2a3a3a6c1β26a2a3e
chrY	5570394	5702353	C102288	T	G	N-Y62017	N2a2b1a1a2a3a3a6c1β26a2a3e2
chrY	5576989	5708948	FT324366	C	T	N-Y62017	N2a2b1a1a2a3a3a6c1β26a2a3e2
chrY	7408106	7540065	Y62017	T	C	N-Y62017	N2a2b1a1a2a3a3a6c1β26a2a3e2
chrY	8203859	8335818	Y63288	C	G	N-Y62017	N2a2b1a1a2a3a3a6c1β26a2a3e2
chrY	8872346	9004305	Y64651	C	T	N-Y62017	N2a2b1a1a2a3a3a6c1β26a2a3e2
chrY	9959655	10122046	FT426623	G	C	N-Y62017	N2a2b1a1a2a3a3a6c1β26a2a3e2
chrY	9972148	10134539	FT426655	T	C	N-Y62017	N2a2b1a1a2a3a3a6c1β26a2a3e2
chrY	10014410	10176801	FT376245	A	G	N-Y62017	N2a2b1a1a2a3a3a6c1β26a2a3e2
chrY	13813189	11692483	Y65521	C	A	N-Y62017	N2a2b1a1a2a3a3a6c1β26a2a3e2
chrY	14269462	12148756	S6265	G	T	N-Y62017	N2a2b1a1a2a3a3a6c1β26a2a3e2
chrY	14539884	12428085	Y66870	G	C	N-Y62017	N2a2b1a1a2a3a3a6c1β26a2a3e2
chrY	15709021	13597141	A5843	T	C	N-Y62017	N2a2b1a1a2a3a3a6c1β26a2a3e2
chrY	16254589	14142709	Y69532	C	G	N-Y62017	N2a2b1a1a2a3a3a6c1β26a2a3e2
chrY	16793029	14681149	Y70501	T	G	N-Y62017	N2a2b1a1a2a3a3a6c1β26a2a3e2
chrY	17342421	15230541	Y71490	G	T	N-Y62017	N2a2b1a1a2a3a3a6c1β26a2a3e2
chrY	17926497	15814617	C124806	A	G	N-Y62017	N2a2b1a1a2a3a3a6c1β26a2a3e2
chrY	19458892	17347012	Y75391	T	A	N-Y62017	N2a2b1a1a2a3a3a6c1β26a2a3e2
chrY	20834211	18672325	Y75681	C	T	N-Y62017	N2a2b1a1a2a3a3a6c1β26a2a3e2
chrY	23528133	21366247	Y80024	C	G	N-Y62017	N2a2b1a1a2a3a3a6c1β26a2a3e2
chrY	23565482	21403596	FT284926	C	A	N-Y62017	N2a2b1a1a2a3a3a6c1β26a2a3e2
chrY	23778881	21616995	Y80340	C	T	N-Y62017	N2a2b1a1a2a3a3a6c1β26a2a3e2
chrY	23960071	21813924	Y80450	T	C	N-Y62017	N2a2b1a1a2a3a3a6c1β26a2a3e2
chrY	24476703	22330556	Y80789	G	A	N-Y62017	N2a2b1a1a2a3a3a6c1β26a2a3e2
chrY	7149429	7281388	MF374977	T	C	N-Y62017	N2a2b1a1a2a3a3a6c1β26a2a3e2
chrY	13798633	11677927	MF374978	T	G	N-Y62017	N2a2b1a1a2a3a3a6c1β26a2a3e2
chrY	18543989	16432109	MF374979	T	A	N-Y62017	N2a2b1a1a2a3a3a6c1β26a2a3e2
chrY	25530483	23384336	MF374980	G	A	N-Y62017	N2a2b1a1a2a3a3a6c1β26a2a3e2
chrY	24167725	22021578	MF374981	T	C	N-Y62017	N2a2b1a1a2a3a3a6c1β26a2a3e2
chrY	26093340	23947193	MF374982	T	C	N-Y62017	N2a2b1a1a2a3a3a6c1β26a2a3e2
chrY	22565670	20403784	MF52741	A	G	N-MF52741	N2a2b1a1a2a3a3a6c1β27
chrY	2708801	2840760	MF271633	T	C	N-MF271633	N2a2b1a1a2a3a3a6c1β28
chrY	3067047	3199006	MF272265	A	C	N-MF271633	N2a2b1a1a2a3a3a6c1β28
chrY	3516335	3648294	MF272269	T	C	N-MF271633	N2a2b1a1a2a3a3a6c1β28
chrY	3917499	4049458	MF271785	G	A	N-MF271633	N2a2b1a1a2a3a3a6c1β28
chrY	4158425	4290384	MF272273	C	A	N-MF271633	N2a2b1a1a2a3a3a6c1β28
chrY	4373695	4505654	MF271949	A	G	N-MF271633	N2a2b1a1a2a3a3a6c1β28
chrY	4859526	4991485	PF3599	A	G	N-MF271633	N2a2b1a1a2a3a3a6c1β28
chrY	4970022	5101981	MF272277	C	T	N-MF271633	N2a2b1a1a2a3a3a6c1β28
chrY	4989223	5121182	MF271705	G	A	N-MF271633	N2a2b1a1a2a3a3a6c1β28
chrY	5967817	6099776	MF272281	T	C	N-MF271633	N2a2b1a1a2a3a3a6c1β28
chrY	7028567	7160526	FT395347	G	A	N-MF271633	N2a2b1a1a2a3a3a6c1β28
chrY	7094250	7226209	MF271789	T	G	N-MF271633	N2a2b1a1a2a3a3a6c1β28
chrY	7180242	7312201	Y61655	C	T	N-MF271633	N2a2b1a1a2a3a3a6c1β28
chrY	7853159	7985118	MF271957	C	T	N-MF271633	N2a2b1a1a2a3a3a6c1β28
chrY	8009972	8141931	MF271665	A	G	N-MF271633	N2a2b1a1a2a3a3a6c1β28
chrY	8475034	8606993	MF615098	G	A	N-MF271633	N2a2b1a1a2a3a3a6c1β28
chrY	13806881	11686175	MF271793	C	A	N-MF271633	N2a2b1a1a2a3a3a6c1β28
chrY	13822370	11701664	MF272305	A	G	N-MF271633	N2a2b1a1a2a3a3a6c1β28
chrY	14550359	12438560	MF271965	T	A	N-MF271633	N2a2b1a1a2a3a3a6c1β28
chrY	15525648	13413768	MF271709	G	A	N-MF271633	N2a2b1a1a2a3a3a6c1β28
chrY	15906000	13794120	MF44458	C	T	N-MF271633	N2a2b1a1a2a3a3a6c1β28
chrY	16390549	14278669	MF272313	A	G	N-MF271633	N2a2b1a1a2a3a3a6c1β28
chrY	17669991	15558111	MF272317	G	C	N-MF271633	N2a2b1a1a2a3a3a6c1β28
chrY	17858188	15746308	MF277093	A	T	N-MF271633	N2a2b1a1a2a3a3a6c1β28
chrY	17858191	15746311	MF278213	A	C	N-MF271633	N2a2b1a1a2a3a3a6c1β28
chrY	17982862	15870982	MF271797	C	G	N-MF271633	N2a2b1a1a2a3a3a6c1β28
chrY	18796024	16684144	MF272321	G	A	N-MF271633	N2a2b1a1a2a3a3a6c1β28
chrY	18908389	16796509	MF271973	G	A	N-MF271633	N2a2b1a1a2a3a3a6c1β28
chrY	19222357	17110477	MF272325	C	A	N-MF271633	N2a2b1a1a2a3a3a6c1β28
chrY	21342962	19181076	MF272329	T	A	N-MF271633	N2a2b1a1a2a3a3a6c1β28
chrY	23975523	21829376	MF271981	C	T	N-MF271633	N2a2b1a1a2a3a3a6c1β28
chrY	15445422	13333542	MF276109	C	A	N-MF271633	N2a2b1a1a2a3a3a6c1β28
chrY	4984542	5116501	MF258930	T	A	N-MF258930	N2a2b1a1a2a3a3a6c1β29
chrY	6584346	6716305	FT109052	G	A	N-MF258930	N2a2b1a1a2a3a3a6c1β29
chrY	8412874	8544833	MF258946	A	C	N-MF258930	N2a2b1a1a2a3a3a6c1β29
chrY	13662837	11507161	MF258954	G	A	N-MF258930	N2a2b1a1a2a3a3a6c1β29
chrY	15417989	13306109	MF258970	A	G	N-MF258930	N2a2b1a1a2a3a3a6c1β29
chrY	22680182	20518296	MF104310	G	A	N-MF258930	N2a2b1a1a2a3a3a6c1β29
chrY	14310348	12189642	MF41795	C	T	N-MF41795	N2a2b1a1a2a3a3a6c1β2a
chrY	23554865	21392979	BZ4404	C	G	N-BZ4404	N2a2b1a1a2a3a3a6c1β2a1
chrY	15791477	13679597	MF629020	T	C	N-BZ4404	N2a2b1a1a2a3a3a6c1β2a1
chrY	6854771	6986730	MF57535	A	G	N-MF57535	N2a2b1a1a2a3a3a6c1β2a1b
chrY	16405764	14293884	MF70414	G	A	N-MF57535	N2a2b1a1a2a3a3a6c1β2a1b
chrY	19167531	17055651	Y11889	C	T	N-MF57535	N2a2b1a1a2a3a3a6c1β2a1b
chrY	21169226	19007340	FGC45937	C	T	N-MF57535	N2a2b1a1a2a3a3a6c1β2a1b
chrY	23842600	21680714	MF84569	A	G	N-MF57535	N2a2b1a1a2a3a3a6c1β2a1b
chrY	3230863	3362822	MF601407	T	A	N-MF611877	N2a2b1a1a2a3a3a6c1β2a1e
chrY	4003906	4135865	MF603500	T	C	N-MF611877	N2a2b1a1a2a3a3a6c1β2a1e
chrY	4073337	4205296	MF603685	C	T	N-MF611877	N2a2b1a1a2a3a3a6c1β2a1e
chrY	4147870	4279829	MF603903	C	G	N-MF611877	N2a2b1a1a2a3a3a6c1β2a1e
chrY	5137773	5269732	MF606803	G	A	N-MF611877	N2a2b1a1a2a3a3a6c1β2a1e
chrY	7131087	7263046	MF611877	T	C	N-MF611877	N2a2b1a1a2a3a3a6c1β2a1e
chrY	8529284	8661243	MF615218	A	C	N-MF611877	N2a2b1a1a2a3a3a6c1β2a1e
chrY	13665846	11510170	MF622233	T	C	N-MF611877	N2a2b1a1a2a3a3a6c1β2a1e
chrY	14401637	12280934	MF625571	T	C	N-MF611877	N2a2b1a1a2a3a3a6c1β2a1e
chrY	14811081	12699152	MF626571	G	A	N-MF611877	N2a2b1a1a2a3a3a6c1β2a1e
chrY	15700996	13589116	MF628716	A	G	N-MF611877	N2a2b1a1a2a3a3a6c1β2a1e
chrY	15831693	13719813	MF629137	G	A	N-MF611877	N2a2b1a1a2a3a3a6c1β2a1e
chrY	17823170	15711290	MF634772	T	C	N-MF611877	N2a2b1a1a2a3a3a6c1β2a1e
chrY	18124500	16012620	MF635775	G	A	N-MF611877	N2a2b1a1a2a3a3a6c1β2a1e
chrY	18577765	16465885	MF636533	C	T	N-MF611877	N2a2b1a1a2a3a3a6c1β2a1e
chrY	18726309	16614429	MF636876	T	C	N-MF611877	N2a2b1a1a2a3a3a6c1β2a1e
chrY	21734232	19572346	MF641793	T	A	N-MF611877	N2a2b1a1a2a3a3a6c1β2a1e
chrY	21739627	19577741	MF641809	T	A	N-MF611877	N2a2b1a1a2a3a3a6c1β2a1e
chrY	21937686	19775800	MF642432	C	G	N-MF611877	N2a2b1a1a2a3a3a6c1β2a1e
chrY	7951354	8083313	MF38450	G	C	N-MF38450	N2a2b1a1a2a3a3a6c1β3
chrY	8594170	8726129	MF39826	C	G	N-MF38450	N2a2b1a1a2a3a3a6c1β3
chrY	9104630	9267021	MF40615	T	G	N-MF38450	N2a2b1a1a2a3a3a6c1β3
chrY	14818419	12706490	MF42695	T	C	N-MF38450	N2a2b1a1a2a3a3a6c1β3
chrY	14831761	12719828	MF42718	C	T	N-MF38450	N2a2b1a1a2a3a3a6c1β3
chrY	16233786	14121906	MF44761	C	A	N-MF38450	N2a2b1a1a2a3a3a6c1β3
chrY	16983025	14871145	MF46209	G	T	N-MF38450	N2a2b1a1a2a3a3a6c1β3
chrY	17276005	15164125	Y71360	G	A	N-MF38450	N2a2b1a1a2a3a3a6c1β3
chrY	18640035	16528155	MF48735	T	G	N-MF38450	N2a2b1a1a2a3a3a6c1β3
chrY	18870792	16758912	MF49164	C	A	N-MF38450	N2a2b1a1a2a3a3a6c1β3
chrY	19142826	17030946	MF49758	C	G	N-MF38450	N2a2b1a1a2a3a3a6c1β3
chrY	21256430	19094544	MF50938	C	T	N-MF38450	N2a2b1a1a2a3a3a6c1β3
chrY	22162567	20000681	MF52592	G	T	N-MF38450	N2a2b1a1a2a3a3a6c1β3
chrY	7287207	7419166	MF58651	C	T	N-MF58651	N2a2b1a1a2a3a3a6c1β30
chrY	7765653	7897612	MF59673	C	T	N-MF58651	N2a2b1a1a2a3a3a6c1β30
chrY	8341616	8473575	MF61340	C	A	N-MF58651	N2a2b1a1a2a3a3a6c1β30
chrY	8861777	8993736	MF62862	C	A	N-MF58651	N2a2b1a1a2a3a3a6c1β30
chrY	14190514	12069808	MF64652	C	T	N-MF58651	N2a2b1a1a2a3a3a6c1β30
chrY	15123603	13011690	MF67448	C	T	N-MF58651	N2a2b1a1a2a3a3a6c1β30
chrY	18857112	16745232	MF76227	C	A	N-MF58651	N2a2b1a1a2a3a3a6c1β30
chrY	22539751	20377865	MF154005	A	T	N-MF58651	N2a2b1a1a2a3a3a6c1β30
chrY	8055110	8187069	MF60508	G	T	N-MF58651	N2a2b1a1a2a3a3a6c1β30
chrY	22262838	20100952	MF278005	T	C	N-MF58651	N2a2b1a1a2a3a3a6c1β30
chrY	28606818	26460671	FT206007	A	G	N-MF58651	N2a2b1a1a2a3a3a6c1β30
chrY	8256498	8388457	MF61089	G	C	N-MF61089	N2a2b1a1a2a3a3a6c1β30a
chrY	14209919	12089213	MF64745	T	C	N-MF61089	N2a2b1a1a2a3a3a6c1β30a
chrY	14604862	12493064	MF65953	G	T	N-MF61089	N2a2b1a1a2a3a3a6c1β30a
chrY	15465265	13353385	MF68230	A	G	N-MF61089	N2a2b1a1a2a3a3a6c1β30a
chrY	21981635	19819749	MF80926	C	T	N-MF61089	N2a2b1a1a2a3a3a6c1β30a
chrY	23368585	21206699	MF83499	A	G	N-MF61089	N2a2b1a1a2a3a3a6c1β30a
chrY	23535175	21373289	MF156888	A	G	N-MF61089	N2a2b1a1a2a3a3a6c1β30a
chrY	23776971	21615085	MF157670	G	A	N-MF61089	N2a2b1a1a2a3a3a6c1β30a
chrY	2888836	3020795	PH97	A	G	N-MF59816	N2a2b1a1a2a3a3a6c1β34
chrY	7813647	7945606	MF59816	C	T	N-MF59816	N2a2b1a1a2a3a3a6c1β34
chrY	7910604	8042563	MF127083	A	T	N-MF59816	N2a2b1a1a2a3a3a6c1β34
chrY	8053197	8185156	MF60501	G	A	N-MF59816	N2a2b1a1a2a3a3a6c1β34
chrY	8446100	8578059	MF61627	G	C	N-MF59816	N2a2b1a1a2a3a3a6c1β34
chrY	8446101	8578060	MF61628	G	T	N-MF59816	N2a2b1a1a2a3a3a6c1β34
chrY	9892283	10054674	MF63950	G	C	N-MF59816	N2a2b1a1a2a3a3a6c1β34
chrY	14957514	12845589	MF66945	A	C	N-MF59816	N2a2b1a1a2a3a3a6c1β34
chrY	15018459	12906548	M241	G	A	N-MF59816	N2a2b1a1a2a3a3a6c1β34
chrY	15412493	13300613	MF68072	T	A	N-MF59816	N2a2b1a1a2a3a3a6c1β34
chrY	16094571	13982691	MF140820	T	C	N-MF59816	N2a2b1a1a2a3a3a6c1β34
chrY	16194887	14083007	MF69795	T	C	N-MF59816	N2a2b1a1a2a3a3a6c1β34
chrY	16564743	14452863	MF70799	T	C	N-MF59816	N2a2b1a1a2a3a3a6c1β34
chrY	16566782	14454902	MF70805	G	T	N-MF59816	N2a2b1a1a2a3a3a6c1β34
chrY	17875862	15763982	MF74400	C	A	N-MF59816	N2a2b1a1a2a3a3a6c1β34
chrY	19461302	17349422	MF78059	C	T	N-MF59816	N2a2b1a1a2a3a3a6c1β34
chrY	21258182	19096296	MF78901	T	C	N-MF59816	N2a2b1a1a2a3a3a6c1β34
chrY	21822038	19660152	MF80504	G	A	N-MF59816	N2a2b1a1a2a3a3a6c1β34
chrY	23451433	21289547	MF83729	A	G	N-MF59816	N2a2b1a1a2a3a3a6c1β34
chrY	23625924	21464038	MF84230	T	A	N-MF59816	N2a2b1a1a2a3a3a6c1β34
chrY	3295474	3427433	MF295927	T	G	N-MF295927	N2a2b1a1a2a3a3a6c1β38
chrY	5217366	5349325	MF292087	T	A	N-MF295927	N2a2b1a1a2a3a3a6c1β38
chrY	14072462	11951756	Y157078	A	T	N-MF295927	N2a2b1a1a2a3a3a6c1β38
chrY	14502951	12391156	Y157138	C	T	N-MF295927	N2a2b1a1a2a3a3a6c1β38
chrY	18591063	16479183	Y157000	C	T	N-MF295927	N2a2b1a1a2a3a3a6c1β38
chrY	22294041	20132155	Y156972	C	T	N-MF295927	N2a2b1a1a2a3a3a6c1β38
chrY	23123210	20961324	Y157057	G	A	N-MF295927	N2a2b1a1a2a3a3a6c1β38
chrY	23305151	21143265	Y156963	C	T	N-MF295927	N2a2b1a1a2a3a3a6c1β38
chrY	6788995	6920954	MF36501	G	A	N-MF36501	N2a2b1a1a2a3a3a6c1β3a
chrY	16609555	14497675	MF45500	A	C	N-MF36501	N2a2b1a1a2a3a3a6c1β3a
chrY	16537340	14425460	MF70729	C	A	N-MF70729	N2a2b1a1a2a3a3a6c1β3b
chrY	7050732	7182691	MF36928	G	T	N-MF36928	N2a2b1a1a2a3a3a6c1β4
chrY	8543603	8675562	MF39723	A	G	N-MF36928	N2a2b1a1a2a3a3a6c1β4
chrY	8242154	8374113	MF39007	C	A	N-MF39007	N2a2b1a1a2a3a3a6c1β40
chrY	8625177	8757136	Y87533	C	T	N-MF39007	N2a2b1a1a2a3a3a6c1β40
chrY	15934839	13822959	MF44505	G	C	N-MF39007	N2a2b1a1a2a3a3a6c1β40
chrY	7633869	7765828	MF37804	C	T	N-MF37804	N2a2b1a1a2a3a3a6c1β40a
chrY	13990750	11870044	MF41066	A	G	N-MF37804	N2a2b1a1a2a3a3a6c1β40a
chrY	16282427	14170547	BZ3890	C	T	N-MF37804	N2a2b1a1a2a3a3a6c1β40a
chrY	16476144	14364264	MF45220	G	A	N-MF37804	N2a2b1a1a2a3a3a6c1β40a
chrY	19398285	17286405	MF50225	C	T	N-MF37804	N2a2b1a1a2a3a3a6c1β40a
chrY	7226130	7358089	F933	C	G	N-F933	N2a2b1a1a2a3a3a6c1β45
chrY	2737737	2869696	F726	C	T	N-F726	N2a2b1a1a2a3a3a6c1β45b
chrY	7877611	8009570	F1073	C	T	N-F726	N2a2b1a1a2a3a3a6c1β45b
chrY	8613928	8745887	F1350	T	C	N-F726	N2a2b1a1a2a3a3a6c1β45b
chrY	9464097	9626488	F4145	A	T	N-F726	N2a2b1a1a2a3a3a6c1β45b
chrY	14082503	11961797	F4160	T	C	N-F726	N2a2b1a1a2a3a3a6c1β45b
chrY	15387289	13275409	F4185	C	T	N-F726	N2a2b1a1a2a3a3a6c1β45b
chrY	19142423	17030543	F2949	A	G	N-F726	N2a2b1a1a2a3a3a6c1β45b
chrY	21133894	18972008	F3128	C	T	N-F726	N2a2b1a1a2a3a3a6c1β45b
chrY	4371269	4503228	MF314543	C	T	N-MF314543	N2a2b1a1a2a3a3a6c1β47
chrY	5857760	5989719	MF314551	A	T	N-MF314543	N2a2b1a1a2a3a3a6c1β47
chrY	7636834	7768793	MF309775	C	T	N-MF314543	N2a2b1a1a2a3a3a6c1β47
chrY	7791076	7923035	MF314567	A	G	N-MF314543	N2a2b1a1a2a3a3a6c1β47
chrY	13531225	11375549	MF314591	G	T	N-MF314543	N2a2b1a1a2a3a3a6c1β47
chrY	14731582	12619650	MF312151	G	T	N-MF314543	N2a2b1a1a2a3a3a6c1β47
chrY	17417663	15305783	Y18581	G	A	N-MF314543	N2a2b1a1a2a3a3a6c1β47
chrY	17625866	15513986	A24305	G	A	N-MF314543	N2a2b1a1a2a3a3a6c1β47
chrY	18645546	16533666	MF314623	T	C	N-MF314543	N2a2b1a1a2a3a3a6c1β47
chrY	22868908	20707022	MF310007	C	G	N-MF314543	N2a2b1a1a2a3a3a6c1β47
chrY	23297834	21135948	MF314631	T	A	N-MF314543	N2a2b1a1a2a3a3a6c1β47
chrY	28613191	26467044	MF314647	G	C	N-MF314543	N2a2b1a1a2a3a3a6c1β47
chrY	14125014	12004308	MF320233	C	A	N-MF320233	N2a2b1a1a2a3a3a6c1β49
chrY	3516954	3648913	FT317525	C	T	N-FT317525	N2a2b1a1a2a3a3a6c1β49b
chrY	3891599	4023558	FT318850	A	G	N-FT317525	N2a2b1a1a2a3a3a6c1β49b
chrY	3951900	4083859	C103379	C	T	N-FT317525	N2a2b1a1a2a3a3a6c1β49b
chrY	4097898	4229857	FT319496	C	A	N-FT317525	N2a2b1a1a2a3a3a6c1β49b
chrY	5292514	5424473	FT323426	C	T	N-FT317525	N2a2b1a1a2a3a3a6c1β49b
chrY	5294383	5426342	FT323434	G	A	N-FT317525	N2a2b1a1a2a3a3a6c1β49b
chrY	5352563	5484522	FT323623	T	C	N-FT317525	N2a2b1a1a2a3a3a6c1β49b
chrY	5567146	5699105	FT324334	A	T	N-FT317525	N2a2b1a1a2a3a3a6c1β49b
chrY	5858600	5990559	FT325299	G	C	N-FT317525	N2a2b1a1a2a3a3a6c1β49b
chrY	6051087	6183046	FT325977	C	A	N-FT317525	N2a2b1a1a2a3a3a6c1β49b
chrY	6189182	6321141	FT326215	T	A	N-FT317525	N2a2b1a1a2a3a3a6c1β49b
chrY	6651133	6783092	FT299951	T	C	N-FT317525	N2a2b1a1a2a3a3a6c1β49b
chrY	7289653	7421612	FT300098	G	T	N-FT317525	N2a2b1a1a2a3a3a6c1β49b
chrY	8248054	8380013	FT300378	A	C	N-FT317525	N2a2b1a1a2a3a3a6c1β49b
chrY	8317367	8449326	F16901	T	C	N-FT317525	N2a2b1a1a2a3a3a6c1β49b
chrY	8485925	8617884	Y39573	C	T	N-FT317525	N2a2b1a1a2a3a3a6c1β49b
chrY	14207161	12086455	CTS2172	G	A	N-FT317525	N2a2b1a1a2a3a3a6c1β49b
chrY	15176778	13064864	CTS3784	C	T	N-FT317525	N2a2b1a1a2a3a3a6c1β49b
chrY	15374223	13262343	FT301148	A	G	N-FT317525	N2a2b1a1a2a3a3a6c1β49b
chrY	15753104	13641224	CTS4653	C	G	N-FT317525	N2a2b1a1a2a3a3a6c1β49b
chrY	16637070	14525190	FT301434	C	T	N-FT317525	N2a2b1a1a2a3a3a6c1β49b
chrY	16888778	14776898	FT301499	T	C	N-FT317525	N2a2b1a1a2a3a3a6c1β49b
chrY	16971704	14859824	FT301513	C	G	N-FT317525	N2a2b1a1a2a3a3a6c1β49b
chrY	17175725	15063845	FT301569	A	G	N-FT317525	N2a2b1a1a2a3a3a6c1β49b
chrY	17255976	15144096	CTS7043	T	G	N-FT317525	N2a2b1a1a2a3a3a6c1β49b
chrY	17270610	15158730	CTS7077	G	A	N-FT317525	N2a2b1a1a2a3a3a6c1β49b
chrY	17338553	15226673	MF112478	T	C	N-FT317525	N2a2b1a1a2a3a3a6c1β49b
chrY	17368873	15256993	FT301612	C	T	N-FT317525	N2a2b1a1a2a3a3a6c1β49b
chrY	18423371	16311491	FT301900	C	A	N-FT317525	N2a2b1a1a2a3a3a6c1β49b
chrY	18605021	16493141	FT301919	T	C	N-FT317525	N2a2b1a1a2a3a3a6c1β49b
chrY	18915753	16803873	FT302013	C	T	N-FT317525	N2a2b1a1a2a3a3a6c1β49b
chrY	18931247	16819367	FT302015	T	C	N-FT317525	N2a2b1a1a2a3a3a6c1β49b
chrY	19211628	17099748	C136212	C	G	N-FT317525	N2a2b1a1a2a3a3a6c1β49b
chrY	20820633	18658747	FT302212	C	A	N-FT317525	N2a2b1a1a2a3a3a6c1β49b
chrY	21266427	19104541	FT302282	A	T	N-FT317525	N2a2b1a1a2a3a3a6c1β49b
chrY	21396057	19234171	C117055	T	A	N-FT317525	N2a2b1a1a2a3a3a6c1β49b
chrY	21396323	19234437	FT302350	C	T	N-FT317525	N2a2b1a1a2a3a3a6c1β49b
chrY	21570710	19408824	FT302420	A	T	N-FT317525	N2a2b1a1a2a3a3a6c1β49b
chrY	22146636	19984750	C133910	A	G	N-FT317525	N2a2b1a1a2a3a3a6c1β49b
chrY	22182173	20020287	MF643133	C	T	N-FT317525	N2a2b1a1a2a3a3a6c1β49b
chrY	22189313	20027427	C101961	T	C	N-FT317525	N2a2b1a1a2a3a3a6c1β49b
chrY	22904686	20742800	CTS11023	G	A	N-FT317525	N2a2b1a1a2a3a3a6c1β49b
chrY	23541951	21380065	FT302927	G	C	N-FT317525	N2a2b1a1a2a3a3a6c1β49b
chrY	23754514	21592628	FT302969	C	T	N-FT317525	N2a2b1a1a2a3a3a6c1β49b
chrY	23823951	21662065	FT302991	G	A	N-FT317525	N2a2b1a1a2a3a3a6c1β49b
chrY	26325839	24179692	C105256	C	T	N-FT317525	N2a2b1a1a2a3a3a6c1β49b
chrY	28468548	26322401	FT303061	G	A	N-FT317525	N2a2b1a1a2a3a3a6c1β49b
chrY	28730756	26584609	C104566	G	T	N-FT317525	N2a2b1a1a2a3a3a6c1β49b
chrY	7152036	7283995	MF37088	G	C	N-MF37088	N2a2b1a1a2a3a3a6c1β4a
chrY	7998921	8130880	MF38544	A	T	N-MF37088	N2a2b1a1a2a3a3a6c1β4a
chrY	8678085	8810044	MF40026	A	G	N-MF37088	N2a2b1a1a2a3a3a6c1β4a
chrY	14887439	12775505	MF42833	G	A	N-MF37088	N2a2b1a1a2a3a3a6c1β4a
chrY	15633272	13521392	MF44016	T	A	N-MF37088	N2a2b1a1a2a3a3a6c1β4a
chrY	16949720	14837840	MF46155	C	A	N-MF37088	N2a2b1a1a2a3a3a6c1β4a
chrY	19320012	17208132	MF50092	C	T	N-MF37088	N2a2b1a1a2a3a3a6c1β4a
chrY	21264864	19102978	MF50959	C	T	N-MF37088	N2a2b1a1a2a3a3a6c1β4a
chrY	9834519	9996910	MF63794	C	T	N-MF63794	N2a2b1a1a2a3a3a6c1β5
chrY	15316700	13204806	MF67812	G	C	N-MF63794	N2a2b1a1a2a3a3a6c1β5
chrY	6135508	6267467	MF122763	C	A	N-MF58916	N2a2b1a1a2a3a3a6c1β5a
chrY	7398465	7530424	MF58916	T	G	N-MF58916	N2a2b1a1a2a3a3a6c1β5a
chrY	8465351	8597310	MF61683	C	G	N-MF58916	N2a2b1a1a2a3a3a6c1β5a
chrY	18025997	15914117	PH3601	A	G	N-MF58916	N2a2b1a1a2a3a3a6c1β5a
chrY	19152838	17040958	MF77203	C	T	N-MF58916	N2a2b1a1a2a3a3a6c1β5a
chrY	21227030	19065144	MF78802	C	T	N-MF58916	N2a2b1a1a2a3a3a6c1β5a
chrY	22562032	20400146	MF81635	T	C	N-MF58916	N2a2b1a1a2a3a3a6c1β5a
chrY	22595511	20433625	MF81748	A	G	N-MF58916	N2a2b1a1a2a3a3a6c1β5a
chrY	2888793	3020752	F15006	C	T	N-MF38525	N2a2b1a1a2a3a3a6c1β6
chrY	7991532	8123491	MF38525	G	A	N-MF38525	N2a2b1a1a2a3a3a6c1β6
chrY	8084141	8216100	MF38682	T	G	N-MF38525	N2a2b1a1a2a3a3a6c1β6
chrY	8255209	8387168	MF39039	G	T	N-MF38525	N2a2b1a1a2a3a3a6c1β6
chrY	8440215	8572174	MF39459	G	A	N-MF38525	N2a2b1a1a2a3a3a6c1β6
chrY	8624200	8756159	MF39912	C	G	N-MF38525	N2a2b1a1a2a3a3a6c1β6
chrY	16409230	14297350	MF45121	C	T	N-MF38525	N2a2b1a1a2a3a3a6c1β6
chrY	16872199	14760319	MF46016	A	C	N-MF38525	N2a2b1a1a2a3a3a6c1β6
chrY	18758313	16646433	MF48975	C	T	N-MF38525	N2a2b1a1a2a3a3a6c1β6
chrY	19333447	17221567	MF50107	G	T	N-MF38525	N2a2b1a1a2a3a3a6c1β6
chrY	21414579	19252693	MF51227	C	T	N-MF38525	N2a2b1a1a2a3a3a6c1β6
chrY	21515800	19353914	MF51455	T	G	N-MF38525	N2a2b1a1a2a3a3a6c1β6
chrY	21706451	19544565	MF51769	C	A	N-MF38525	N2a2b1a1a2a3a3a6c1β6
chrY	2757390	2889349	Z5998	G	A	N-MF41644	N2a2b1a1a2a3a3a6c1β7
chrY	14237253	12116547	MF41644	A	C	N-MF41644	N2a2b1a1a2a3a3a6c1β7
chrY	14237254	12116548	MF41645	A	T	N-MF41644	N2a2b1a1a2a3a3a6c1β7
chrY	14405964	12285261	MF42002	G	A	N-MF41644	N2a2b1a1a2a3a3a6c1β7
chrY	16430882	14319002	MF45141	T	G	N-MF41644	N2a2b1a1a2a3a3a6c1β7
chrY	16924410	14812530	MF46098	T	C	N-MF41644	N2a2b1a1a2a3a3a6c1β7
chrY	17689812	15577932	MF47571	T	C	N-MF41644	N2a2b1a1a2a3a3a6c1β7
chrY	19420010	17308130	Z6789	C	T	N-MF41644	N2a2b1a1a2a3a3a6c1β7
chrY	23781023	21619137	MF54622	T	C	N-MF41644	N2a2b1a1a2a3a3a6c1β7
chrY	16690862	14578982	MF45657	T	C	N-MF41644	N2a2b1a1a2a3a3a6c1β7
chrY	19284014	17172134	CTS10135	G	C	N-CTS10135	N2a2b1a1a2a3a3a6c1β7b
chrY	22030490	19868604	MF52358	T	G	N-CTS10135	N2a2b1a1a2a3a3a6c1β7b
chrY	23572726	21410840	MF54406	C	T	N-CTS10135	N2a2b1a1a2a3a3a6c1β7b
chrY	24510328	22364181	MF55995	A	G	N-CTS10135	N2a2b1a1a2a3a3a6c1β7b
chrY	8563069	8695028	MF62032	C	A	N-MF62032	N2a2b1a1a2a3a3a6c1β8
chrY	15174560	13062646	MF67587	T	C	N-MF62032	N2a2b1a1a2a3a3a6c1β8
chrY	16698215	14586335	V6268	A	G	N-MF62032	N2a2b1a1a2a3a3a6c1β8
chrY	17917458	15805578	MF74519	T	C	N-MF62032	N2a2b1a1a2a3a3a6c1β8
chrY	21776523	19614637	MF80371	G	A	N-MF62032	N2a2b1a1a2a3a3a6c1β8
chrY	21289050	19127164	MF50990	G	A	N-MF50990	N2a2b1a1a2a3a3a6c1β9
chrY	23197292	21035406	MF55935	T	G	N-MF50990	N2a2b1a1a2a3a3a6c1β9
chrY	7802037	7933996	MF91083	G	A	N-MF91083	N2a2b1a1a2a3a3a6c1β9b
chrY	18061312	15949432	MF99988	T	A	N-MF91083	N2a2b1a1a2a3a3a6c1β9b
chrY	18746666	16634786	MF100737	G	A	N-MF91083	N2a2b1a1a2a3a3a6c1β9b
chrY	19403002	17291122	MF101924	G	A	N-MF91083	N2a2b1a1a2a3a3a6c1β9b
chrY	20821504	18659618	MF150468	G	A	N-MF91083	N2a2b1a1a2a3a3a6c1β9b
chrY	22904778	20742892	MF104643	A	G	N-MF91083	N2a2b1a1a2a3a3a6c1β9b
chrY	23033938	20872052	MF104822	T	A	N-MF91083	N2a2b1a1a2a3a3a6c1β9b
chrY	23964809	21818662	MF54893	C	T	N-MF54893	N2a2b1a1a2a3a3a6c2
chrY	8234892	8366851	MF38985	A	C	N-MF38985	N2a2b1a1a2a3a3a6c2a
chrY	23112970	20951084	MF83002	G	T	N-MF83002	N2a2b1a1a2a3a3a6c2a1
chrY	6658734	6790693	MF123223	G	T	N-MF123223	N2a2b1a1a2a3a3a6c2a1b
chrY	8809097	8941056	MF62732	A	G	N-MF123223	N2a2b1a1a2a3a3a6c2a1b
chrY	14599053	12487253	MF65936	G	A	N-MF123223	N2a2b1a1a2a3a3a6c2a1b
chrY	16861263	14749383	MF71581	C	A	N-MF123223	N2a2b1a1a2a3a3a6c2a1b
chrY	21084226	18922340	MF78400	C	T	N-MF123223	N2a2b1a1a2a3a3a6c2a1b
chrY	2877475	3009434	MF168141	C	A	N-MF162323	N2a2b1a1a2a3a3a6c2a1b2
chrY	6593009	6724968	MF168142	C	G	N-MF162323	N2a2b1a1a2a3a3a6c2a1b2
chrY	6702991	6834950	MF168143	G	A	N-MF162323	N2a2b1a1a2a3a3a6c2a1b2
chrY	7643717	7775676	F16074	C	T	N-MF162323	N2a2b1a1a2a3a3a6c2a1b2
chrY	7830876	7962835	MF168144	T	A	N-MF162323	N2a2b1a1a2a3a3a6c2a1b2
chrY	8202920	8334879	MF168145	C	G	N-MF162323	N2a2b1a1a2a3a3a6c2a1b2
chrY	8618210	8750169	MF168146	A	C	N-MF162323	N2a2b1a1a2a3a3a6c2a1b2
chrY	13946149	11825443	MF168147	G	A	N-MF162323	N2a2b1a1a2a3a3a6c2a1b2
chrY	14005120	11884414	MF168148	G	T	N-MF162323	N2a2b1a1a2a3a3a6c2a1b2
chrY	14246069	12125363	MF168149	G	A	N-MF162323	N2a2b1a1a2a3a3a6c2a1b2
chrY	14489306	12368575	MF168150	A	G	N-MF162323	N2a2b1a1a2a3a3a6c2a1b2
chrY	14913181	12801248	MF168151	C	T	N-MF162323	N2a2b1a1a2a3a3a6c2a1b2
chrY	15701431	13589551	Y133393	G	A	N-MF162323	N2a2b1a1a2a3a3a6c2a1b2
chrY	17178742	15066862	FGC35429	G	A	N-MF162323	N2a2b1a1a2a3a3a6c2a1b2
chrY	17194268	15082388	MF168152	C	A	N-MF162323	N2a2b1a1a2a3a3a6c2a1b2
chrY	17423132	15311252	MF168153	G	T	N-MF162323	N2a2b1a1a2a3a3a6c2a1b2
chrY	17557289	15445409	MF162323	C	T	N-MF162323	N2a2b1a1a2a3a3a6c2a1b2
chrY	17606078	15494198	MF168154	T	C	N-MF162323	N2a2b1a1a2a3a3a6c2a1b2
chrY	18060871	15948991	MF168155	G	A	N-MF162323	N2a2b1a1a2a3a3a6c2a1b2
chrY	18207688	16095808	MF168156	A	G	N-MF162323	N2a2b1a1a2a3a3a6c2a1b2
chrY	19005548	16893668	MF168157	A	G	N-MF162323	N2a2b1a1a2a3a3a6c2a1b2
chrY	19344664	17232784	MF168158	C	G	N-MF162323	N2a2b1a1a2a3a3a6c2a1b2
chrY	21652521	19490635	MF168159	T	C	N-MF162323	N2a2b1a1a2a3a3a6c2a1b2
chrY	23293362	21131476	MF168160	C	A	N-MF162323	N2a2b1a1a2a3a3a6c2a1b2
chrY	23502288	21340402	MF168161	A	T	N-MF162323	N2a2b1a1a2a3a3a6c2a1b2
chrY	23510850	21348964	MF168162	A	G	N-MF162323	N2a2b1a1a2a3a3a6c2a1b2
chrY	23635062	21473176	MF168163	T	C	N-MF162323	N2a2b1a1a2a3a3a6c2a1b2
chrY	23975880	21829733	MF168164	G	C	N-MF162323	N2a2b1a1a2a3a3a6c2a1b2
chrY	24393476	22247329	MF168165	C	T	N-MF162323	N2a2b1a1a2a3a3a6c2a1b2
chrY	7639520	7771479	MF37813	C	T	N-MF37813	N2a2b1a1a2a3a3a6c2a2
chrY	9905161	10067552	MF55602	G	A	N-MF37813	N2a2b1a1a2a3a3a6c2a2
chrY	14070691	11949985	MF41254	C	T	N-MF37813	N2a2b1a1a2a3a3a6c2a2
chrY	15134258	13022345	MF43284	G	T	N-MF37813	N2a2b1a1a2a3a3a6c2a2
chrY	16256019	14144139	MF44815	G	T	N-MF37813	N2a2b1a1a2a3a3a6c2a2
chrY	16838716	14726836	MF45944	G	T	N-MF37813	N2a2b1a1a2a3a3a6c2a2
chrY	17136257	15024377	MF46504	G	T	N-MF37813	N2a2b1a1a2a3a3a6c2a2
chrY	7307353	7439312	MF58694	A	G	N-MF58694	N2a2b1a1a2a3a3a6c2b
chrY	8467481	8599440	BY37406	G	T	N-MF58694	N2a2b1a1a2a3a3a6c2b
chrY	9163150	9325541	Y88754	C	T	N-MF58694	N2a2b1a1a2a3a3a6c2b
chrY	9163164	9325555	Y88755	G	T	N-MF58694	N2a2b1a1a2a3a3a6c2b
chrY	15702373	13590493	MF68870	A	C	N-MF58694	N2a2b1a1a2a3a3a6c2b
chrY	15765585	13653705	MF69078	C	A	N-MF58694	N2a2b1a1a2a3a3a6c2b
chrY	16230670	14118790	MF69886	A	T	N-MF58694	N2a2b1a1a2a3a3a6c2b
chrY	17486418	15374538	MF73321	A	G	N-MF58694	N2a2b1a1a2a3a3a6c2b
chrY	17947083	15835203	MF74602	G	A	N-MF58694	N2a2b1a1a2a3a3a6c2b
chrY	18729117	16617237	MF75856	G	A	N-MF58694	N2a2b1a1a2a3a3a6c2b
chrY	18978013	16866133	MF76603	A	G	N-MF58694	N2a2b1a1a2a3a3a6c2b
chrY	21438664	19276778	MF79452	A	G	N-MF58694	N2a2b1a1a2a3a3a6c2b
chrY	22574712	20412826	MF81683	C	G	N-MF58694	N2a2b1a1a2a3a3a6c2b
chrY	28759222	26613075	MF85304	G	C	N-MF58694	N2a2b1a1a2a3a3a6c2b
chrY	19548169	17436289	MF50567	C	T	N-MF50567	N2a2b1a1a2a3a3a6c3
chrY	2742995	2874954	BY56196	G	C	N-MF57496	N2a2b1a1a2a3a3a6c3b
chrY	6845006	6976965	MF57496	G	A	N-MF57496	N2a2b1a1a2a3a3a6c3b
chrY	6847226	6979185	MF57512	G	T	N-MF57496	N2a2b1a1a2a3a3a6c3b
chrY	7193871	7325830	MF58397	C	T	N-MF57496	N2a2b1a1a2a3a3a6c3b
chrY	8484192	8616151	SK1718	G	A	N-MF57496	N2a2b1a1a2a3a3a6c3b
chrY	9408222	9570613	MF63551	C	T	N-MF57496	N2a2b1a1a2a3a3a6c3b
chrY	13209153	11053477	MF134165	G	A	N-MF57496	N2a2b1a1a2a3a3a6c3b
chrY	13910057	11789351	MF64001	G	A	N-MF57496	N2a2b1a1a2a3a3a6c3b
chrY	14051061	11930355	MF64260	C	T	N-MF57496	N2a2b1a1a2a3a3a6c3b
chrY	14336630	12215925	MF136175	C	T	N-MF57496	N2a2b1a1a2a3a3a6c3b
chrY	14369382	12248678	MF65307	G	A	N-MF57496	N2a2b1a1a2a3a3a6c3b
chrY	14594195	12482395	MF65915	T	C	N-MF57496	N2a2b1a1a2a3a3a6c3b
chrY	14645946	12534010	MF66050	G	C	N-MF57496	N2a2b1a1a2a3a3a6c3b
chrY	14931178	12819243	MF66848	T	G	N-MF57496	N2a2b1a1a2a3a3a6c3b
chrY	15005749	12893834	MF67100	A	G	N-MF57496	N2a2b1a1a2a3a3a6c3b
chrY	15162542	13050628	MF67540	A	C	N-MF57496	N2a2b1a1a2a3a3a6c3b
chrY	16572770	14460890	MF70825	A	T	N-MF57496	N2a2b1a1a2a3a3a6c3b
chrY	17263141	15151261	MF72690	G	T	N-MF57496	N2a2b1a1a2a3a3a6c3b
chrY	17479663	15367783	MF73318	G	T	N-MF57496	N2a2b1a1a2a3a3a6c3b
chrY	17597512	15485632	MF73663	A	C	N-MF57496	N2a2b1a1a2a3a3a6c3b
chrY	17750012	15638132	MF74075	T	C	N-MF57496	N2a2b1a1a2a3a3a6c3b
chrY	18072211	15960331	MF74814	G	C	N-MF57496	N2a2b1a1a2a3a3a6c3b
chrY	21481033	19319147	MF79572	C	A	N-MF57496	N2a2b1a1a2a3a3a6c3b
chrY	21569735	19407849	MF79872	C	T	N-MF57496	N2a2b1a1a2a3a3a6c3b
chrY	21865138	19703252	MF80594	C	T	N-MF57496	N2a2b1a1a2a3a3a6c3b
chrY	21880750	19718864	MF80653	A	T	N-MF57496	N2a2b1a1a2a3a3a6c3b
chrY	6140848	6272807	MF122809	G	T	N-MF57496	N2a2b1a1a2a3a3a6c3b
chrY	13973367	11852661	MF64028	G	T	N-MF64028	N2a2b1a1a2a3a3a6c3c
chrY	15832141	13720261	MF69240	A	G	N-MF64028	N2a2b1a1a2a3a3a6c3c
chrY	16779484	14667604	MF71312	T	G	N-MF64028	N2a2b1a1a2a3a3a6c3c
chrY	17906613	15794733	MF74481	A	C	N-MF64028	N2a2b1a1a2a3a3a6c3c
chrY	17906617	15794737	MF74482	C	T	N-MF64028	N2a2b1a1a2a3a3a6c3c
chrY	23848737	21686851	MF84584	G	A	N-MF64028	N2a2b1a1a2a3a3a6c3c
chrY	24410084	22263937	MF84881	T	C	N-MF64028	N2a2b1a1a2a3a3a6c3c
chrY	7218199	7350158	MF19483	C	T	N-MF19483	N2a2b1a1a2a3a3a6c3d
chrY	7556119	7688078	MF37675	T	C	N-MF19483	N2a2b1a1a2a3a3a6c3d
chrY	7893564	8025523	MF38345	C	G	N-MF19483	N2a2b1a1a2a3a3a6c3d
chrY	14506101	12394306	MF42264	T	C	N-MF19483	N2a2b1a1a2a3a3a6c3d
chrY	15034943	12923031	MF43088	A	G	N-MF19483	N2a2b1a1a2a3a3a6c3d
chrY	16947682	14835802	MF46152	G	T	N-MF19483	N2a2b1a1a2a3a3a6c3d
chrY	17436086	15324206	MF47087	C	T	N-MF19483	N2a2b1a1a2a3a3a6c3d
chrY	18248817	16136937	MF48540	G	A	N-MF19483	N2a2b1a1a2a3a3a6c3d
chrY	20838151	18676265	MF150555	T	A	N-MF19483	N2a2b1a1a2a3a3a6c3d
chrY	22552529	20390643	MF52708	C	A	N-MF19483	N2a2b1a1a2a3a3a6c3d
chrY	22908636	20746750	MF53296	A	G	N-MF19483	N2a2b1a1a2a3a3a6c3d
chrY	22553076	20391190	Y157014	T	C	N-Y157014	N2a2b1a1a2a3a3a6c4
chrY	6753599	6885558	FGC58437	A	G	N-FGC58437	N2a2b1a1a2a3a3a6c4b
chrY	7066915	7198874	Y157027	G	C	N-FGC58437	N2a2b1a1a2a3a3a6c4b
chrY	8463721	8595680	ZS4340	G	A	N-FGC58437	N2a2b1a1a2a3a3a6c4b
chrY	14350161	12229456	Y157028	T	C	N-FGC58437	N2a2b1a1a2a3a3a6c4b
chrY	15085620	12973710	Y157041	T	C	N-FGC58437	N2a2b1a1a2a3a3a6c4b
chrY	9025523	9187914	MF63147	G	A	N-MF63147	N2a2b1a1a2a3a3a6c4b1
chrY	17513634	15401754	Y156989	C	A	N-MF63147	N2a2b1a1a2a3a3a6c4b1
chrY	8482487	8614446	Z38638	G	C	N-Z38638	N2a2b1a1a2b
chrY	2743946	2875905	ACT3229	A	G	N-MF153537	N2a2b1a1b
chrY	7395654	7527613	ACT3852	T	C	N-MF153537	N2a2b1a1b
chrY	7652166	7784125	ACT3896	A	G	N-MF153537	N2a2b1a1b
chrY	7707331	7839290	ACT3901	C	A	N-MF153537	N2a2b1a1b
chrY	7819213	7951172	ACT3920	G	T	N-MF153537	N2a2b1a1b
chrY	7823390	7955349	ACT3921	G	C	N-MF153537	N2a2b1a1b
chrY	8192670	8324629	ACT3953	C	T	N-MF153537	N2a2b1a1b
chrY	8270269	8402228	ACT3968	C	T	N-MF153537	N2a2b1a1b
chrY	8617692	8749651	ACT4001	T	C	N-MF153537	N2a2b1a1b
chrY	8629893	8761852	ACT4003	C	T	N-MF153537	N2a2b1a1b
chrY	14033778	11913072	ACT4387	G	A	N-MF153537	N2a2b1a1b
chrY	14220446	12099740	ACT4419	A	G	N-MF153537	N2a2b1a1b
chrY	14621986	12510184	ACT4469	G	A	N-MF153537	N2a2b1a1b
chrY	15066649	12954740	ACT4513	C	T	N-MF153537	N2a2b1a1b
chrY	15203874	13091960	ACT4523	A	C	N-MF153537	N2a2b1a1b
chrY	15224661	13112747	ACT4525	C	A	N-MF153537	N2a2b1a1b
chrY	15307750	13195852	ACT4532	T	A	N-MF153537	N2a2b1a1b
chrY	15326922	13215040	ACT4535	A	G	N-MF153537	N2a2b1a1b
chrY	15471222	13359342	ACT4553	G	C	N-MF153537	N2a2b1a1b
chrY	15964141	13852261	ACT4602	C	T	N-MF153537	N2a2b1a1b
chrY	16461099	14349219	ACT4653	T	C	N-MF153537	N2a2b1a1b
chrY	16911116	14799236	ACT4710	C	T	N-MF153537	N2a2b1a1b
chrY	17091940	14980060	FGC16870	G	A	N-MF153537	N2a2b1a1b
chrY	17141299	15029419	ACT4736	C	A	N-MF153537	N2a2b1a1b
chrY	17193450	15081570	ACT4741	A	G	N-MF153537	N2a2b1a1b
chrY	17477612	15365732	ACT4767	T	C	N-MF153537	N2a2b1a1b
chrY	17956757	15844877	ACT4815	T	C	N-MF153537	N2a2b1a1b
chrY	18062110	15950230	ACT4828	T	C	N-MF153537	N2a2b1a1b
chrY	18418254	16306374	Y73532	G	A	N-MF153537	N2a2b1a1b
chrY	18424784	16312904	ACT4863	C	A	N-MF153537	N2a2b1a1b
chrY	19038648	16926768	ACT4925	C	T	N-MF153537	N2a2b1a1b
chrY	21231116	19069230	ACT5029	C	T	N-MF153537	N2a2b1a1b
chrY	21263778	19101892	ACT5037	G	A	N-MF153537	N2a2b1a1b
chrY	21507824	19345938	ACT5061	C	T	N-MF153537	N2a2b1a1b
chrY	21728222	19566336	ACT5085	A	G	N-MF153537	N2a2b1a1b
chrY	22100719	19938833	MF153537	C	G	N-MF153537	N2a2b1a1b
chrY	22664345	20502459	ACT5158	A	G	N-MF153537	N2a2b1a1b
chrY	22922786	20760900	Y58472	C	T	N-MF153537	N2a2b1a1b
chrY	23239407	21077521	ACT5215	A	G	N-MF153537	N2a2b1a1b
chrY	23304072	21142186	ACT5220	G	T	N-MF153537	N2a2b1a1b
chrY	23386589	21224703	ACT5233	A	G	N-MF153537	N2a2b1a1b
chrY	23980731	21834584	ACT5298	C	A	N-MF153537	N2a2b1a1b
chrY	28506730	26360583	ACT5381	A	G	N-MF153537	N2a2b1a1b
Note: To protect personal privacy, the private sites on the pedigree tree have been excluded from this table.
