# Supplementary material for: The impacts of bronze age in the gene pool of Chinese: Insights from phylogeographics of Y-chromosomal haplogroup N1a2a-F1101
Source: Front Genet. 2023 Mar 10;14:1139722. doi: 10.3389/fgene.2023.1139722 (PMC10036388; doi:10.3389/fgene.2023.1139722)
Supplement: Supplementary file 2 [file Table3.XLSX]

## Sheet: Table S3
	Table S3, List of frequency of sub-clades of N1a2a-F1101 among Chinese
			N1a2a*-F1101x(CTS2959, MF55705)	N1a2a1-MF55705	N1a2a2-CTS2959
	Location (Province)	N	‰	‰	‰
	Anhui	5638	0.177368	1.06421	9.04576
	Beijing	5388	0	0.74239	14.291
	Chongqing	2663	0	1.12655	5.63275
	Fujian	4414	0	0.906208	15.8586
	Gansu	2080	0	0.480769	16.8269
	Guangdong	10915	0	0.274851	5.22217
	Guangxi	2048	0	0	2.92969
	Guizhou	1367	0	0.731529	4.38917
	Hainan	369	0	0	8.13008
	Hebei	7610	0	0.394218	16.1629
	Henan	7464	0	0.401929	18.6227
	Heilongjiang	2975	0	0.672269	12.1008
	Hubei	5103	0	0.587889	9.21027
	Hunan	5073	0	0.197122	5.91366
	Jilin	2743	0	1.09369	9.84324
	Jiangsu	13439	0.223231	0.446462	9.59893
	Jiangxi	3303	0	2.42204	3.93582
	Liaoning	5227	0	0.573943	12.0528
	Neimenggu	2562	0	0.39032	14.0515
	Ninxia	366	0	0	10.929
	Qinghai	315	0	0	3.1746
	Shaodong	13024	0	1.07494	13.36
	Shanxi	4330	0	0.461894	20.0924
	Shaanxi	3726	0	0.805153	16.9082
	Shanghai	4828	0	0.41425	3.52113
	Sichuan	8031	0	0.622587	5.35425
	Taiwan	426	0	0	7.04225
	Tianjin	1857	0	0.538503	15.0781
	Xizang	104	0	0	0
	Xinjing	1413	0.707714	0	4.954
	Yunnan	2037	0	0.490918	9.81836
	Zhejiang	10086	0	1.09062	9.12155
	Sum	140924	5	94	1502
