# Supplementary material for: The impacts of bronze age in the gene pool of Chinese: Insights from phylogeographics of Y-chromosomal haplogroup N1a2a-F1101
Source: Front Genet. 2023 Mar 10;14:1139722. doi: 10.3389/fgene.2023.1139722 (PMC10036388; doi:10.3389/fgene.2023.1139722)
Supplement: Supplementary file 4 [file Table1.XLSX]

## Sheet: Table S1
																													Table S1. Detailed phylogenetic tree and information of studied samples.
			Early Neolithic
	10																				9																				8
